# Supplementary material for: Molecular Mechanisms Underlying the Acclimation of Chlamydomonas reinhardtii Against Nitric Oxide Stress
Source: Front Plant Sci. 2021 Aug 5;12:690763. doi: 10.3389/fpls.2021.690763 (PMC8374494; doi:10.3389/fpls.2021.690763)
Supplement: Supplementary file 2 [file Data_Sheet_2.xlsx]

## Sheet: Table S1
Supplemental Table S1. OJIP analysis of Chlamydomonas reinhardtii cells in response to 0.1, 0.3, or 1.0 mM SNAP treatment together with and without 04 mM cPTIO under 50 mmol ∙ m-2 ∙ s-1.
The data are presented as the means ± SD (n=3) and the different symbols following the SD indicates a significant difference at P < 0.05.
A. SNAP
Time (h)	SNAP (mM)	Fo			Fj-Fo			Fi-Fo			Fp-Fo			Fv/Fo			Fv/Fp
0	0	35165.3	±	1682.09ef	26388.7	±	835.78a	50099.7	±	2811.4b	72987.3	±	4328.30ab	2.07	±	0.02a	0.67	±	0.03a
0.25	0	34634.7	±	3522.8de	26604.7	±	3669.80a	57262.7	±	6765.51b	85341.3	±	7729.84a	2.47	±	0.03a	0.71	±	0.01a
	0.1	33193.3	±	1911.92e	20124	±	1601.43c	39002.7	±	2843.89c	58292	±	3643.89b	1.76	±	0.03b	0.64	±	0.01ab
	0.3	42576	±	536.40d	5537.67	±	99.73e	6957.33	±	181.67f	10186.7	±	244.17de	0.2	±	0.01d	0.17	±	0.00d
	1	47190	±	1208.23d	3211.96	±	152.29f	3506.65	±	241.07g	10097.1	±	330.97de	0.11	±	0.09d	0.13	±	0.04d
0.5	0	37138	±	3145.43d	29119	±	3427.05a	62432	±	6731.43b	89882	±	3103.61a	2.43	±	0.14a	0.71	±	0.01a
	0.1	45775	±	1750.74d	12506	±	113.9d	17382.7	±	123.44d	28772.3	±	366.39c	0.63	±	0.03c	0.39	±	0.01c
	0.3	59148	±	2308.08c	2156.67	±	49.87g	2189	±	99.18h	3261.67	±	134.91f	0.06	±	0.00e	0.05	±	0.00f
	1	60588.1	±	952.49c	1643.9	±	121.0h	907.33	±	180.92j	2186.05	±	253.70g	0.08	±	0.02e	0.04	±	0.01f
1	0	38883	±	3086.75d	31546.3	±	3210.99a	68880	±	5878.53ab	93089.7	±	2043.44a	2.41	±	0.23a	0.71	±	0.02a
	0.1	60275	±	5371.88c	9146.67	±	2243.46d	11065	±	2942.37e	17794.7	±	5010.09d	0.29	±	0.06d	0.23	±	0.03d
	0.3	75154.3	±	1055.40b	2221.67	±	48.88g	1842.33	±	18.48i	9080.67	±	64.50de	0.13	±	0.00e	0.11	±	0.00e
	1	80937	±	1507.46a	1532.36	±	152.09h	765.39	±	64.51j	1185.75	±	121.68h	0.05	±	0.01d	0.05	±	0.01f
3	0	40649	±	2096.53d	32305	±	1219.90a	63386	±	3055.39b	91041.7	±	1653.08a	2.24	±	0.13a	0.69	±	0.01a
	0.1	44225.3	±	3621.29d	25120	±	2131.96ab	43283.3	±	3314.13c	67742.3	±	4085.87b	1.54	±	0.11b	0.61	±	0.02b
	0.3	42576	±	536.40d	5537.67	±	99.73e	6957.33	±	181.67f	10186.7	±	244.17de	0.2	±	0.01d	0.17	±	0.00d
	1	75088	±	1285.51b	3213.56	±	526.25f	201.99	±	39.05k	685.09	±	98.71i	0.05	±	0.01e	0.05	±	0.01f
5	0	40129.3	±	1335.11d	31112.3	±	1296.63a	63905.3	±	1582.5b	92872.7	±	1335.11a	2.32	±	0.11a	0.7	±	0.01a
	0.1	44182.3	±	3384.85d	31867	±	3661.24a	65793.7	±	7483.51b	88819.7	±	3384.85a	2.22	±	0.24a	0.68	±	0.03a
	0.3	46482	±	1505.00d	32085.7	±	2462.68a	64033.3	±	5545.35b	84428.3	±	2572.51a	2.1	±	0.06a	0.67	±	0.01a
	1	89849	±	3236.41a	1905.74	±	121.06h	180.52	±	30.45k	380.11	±	5.06j	0.08	±	0.03e	0.05	±	0.02f
B. SNAP + cPTIO
Time (h)	SNAP (mM) + cPTIO (0.4 mM)	Fo			Fj-Fo			Fi-Fo			Fp-Fo			Fv/Fo			Fv/Fp
0	0	35165.3	±	1682.09bc	26388.7	±	835.78	50099.7	±	2811.4b	72987.3	±	4328.30ab	2.07	±	0.02	0.67	±	0.03
0.25	0	33998	±	2908.17c	28795.7	±	2019.85	56039.7	±	3209.81ab	79868.5	±	4031.67a	2.41	±	0.01	0.7	±	0.02
	0.1	34205.8	±	2063.81c	27800.7	±	1997.08	54309.6	±	2800.78b	79091.8	±	4110.93a	2.39	±	0.03	0.66	±	0.02
	0.3	37620.7	±	1205.39b	28905.1	±	2073.26	59992.5	±	2011.73a	78002.6	±	3980.08a	2.28	±	0.02	0.67	±	0.03
	1	38011.1	±	893.27b	29871.7	±	1875.03	58732.8	±	2310.67a	79160.3	±	2011.43a	2.3	±	0.01	0.69	±	0.02
0.5	0	38298.1	±	2908.76b	28910.1	±	2857.07	61096.9	±	4908.88a	85920.2	±	4021.07a	2.37	±	0.04	0.72	±	0.02
	0.1	36019.5	±	2010.38b	27999.1	±	2053.08	60984.7	±	2986.74a	83421.2	±	3908.79a	2.41	±	0.01	0.69	±	0.01
	0.3	39208.2	±	1827.09b	26751.1	±	1701.8	60990.2	±	4093.81a	86109.1	±	4018.09a	2.3	±	0.02	0.69	±	0.02
	1	39098.5	±	1785.53b	28225.9	±	1896.02	60985.5	±	2709.61a	80902.5	±	2154.65a	2.38	±	0.04	0.7	±	0.06
1	0	37093.8	±	2178.08b	29909.9	±	1093.74	67821.1	±	5790.08a	91080.1	±	3011.98a	2.41	±	0.23	0.72	±	0.03
	0.1	39820.5	±	2710.60b	29833.1	±	2301.93	66890.6	±	5783.91a	92383	±	4403.27a	2.22	±	0.03	0.73	±	0.05
	0.3	43099.5	±	1082.85b	25438.1	±	1983.6	61098.9	±	5309.92a	89072.9	±	5019.82g	2.32	±	0.03	0.68	±	0.04
	1	42530.8	±	2011.38b	27852.1	±	2201.54	62541	±	4125.09a	88992.5	±	4209.58a	2.26	±	0.03	0.67	±	0.01
3	0	41002.9	±	2311.39b	31097.5	±	1983.07	65925.6	±	5001.29a	92310.3	±	3908.77a	2.32	±	0.05	0.7	±	0.03
	0.1	43091.2	±	2018.62d	30198.8	±	1908.18	63099	±	4983.01a	92345.7	±	4129.98a	2.39	±	0.04	0.71	±	0.03
	0.3	53097.4	±	1865.47a	30567.8	±	21.08	59408.7	±	3018.95c	89928.1	±	2908.75b	2.38	±	0.04	0.7	±	0.04
	1	5219.94	±	189.33b	30922.6	±	1026.5	60962.5	±	3420.98a	91276	±	2786.07a	2.32	±	0.01	0.69	±	0.01
5	0	39095.6	±	1908.74b	32091.9	±	2221.08	64309.9	±	2309.87a	93507.9	±	2030.91a	2.41	±	0.04	0.71	±	0.03
	0.1	42087.5	±	2601.63b	31098.5	±	2871.03	65495.2	±	3990.76a	91290.1	±	3108.67a	2.35	±	0.09	0.7	±	0.02
	0.3	56789.9	±	1987.61a	29989.4	±	110.37	66091.1	±	2001.17a	91780.9	±	1988.45b	2.31	±	0.08	0.69	±	0.02
	1	57888.1	±	2900.48b	29075.5	±	1120.43	66998.4	±	2981.59a	89420.8	±	2152.34a	2.3	±	0.06	0.68	±	0.03

## Sheet: Table S2
Supplemental Table S2. Summary of expression tags generated by Illumina sequencing and assembly.
Treatment	1 h	1 h SNAP	1 h cPTIO	1 h SNAP+cPTIO															…..
Sequencing and pre-assembly
Total read	9463078	13561172	9782088	12350664
Total read-after QTa	9079234	12640757	9299225	11480597
Average Length	115.7	114.4	114.5	110.3
Assembly
Reads as contigs	8760264	10821958	8883294	10773938
Average contig length	491	419	465	431
Mappedb	8078170	7747138	10654440	9 ,745,223
cover	0.9221	0.9012	0.8721	0.9045
GC%c	0.5972	0.589	0.5961	0.5987
Non-reductant unigene	15353	15758	15375	15818
a Quality trim using criteria of minimum length of 35 bp and error probability < 0.05: number of sequencing reads after filtering out low-quality reads based on Illumina base-calling method.
b Number of sequencing reads after mapping to the C. reinhardtii version 5.5 transcriptome.
c GC percentage in each group.

## Sheet: Table S3
Supplemental Table S3. The summary of transcript expression of Chlyamdomonas reinhardtii genes based on transcriptome analysis of three biological replicats (n=3).
Red word indicates upregulation by SNAP treatment and blue word indicates dowregulation by SNAP treatment based o P < 0.05.
c, cPTIO-1 h; S, SNAP-1 h; Sc, SNAP+cPTIO-1 h
Fold change (FC) was calculated in log2 on the basis of 1 h sample, and significant difference was set at p < 0.05.
The NO upregulation means the significant FC increase for S-1 h/1 h and the signicicant decrease in FC for Sc-1 h/S-1 h.
The NO downregulation means the significant FC increase for S-1 h/1 h and the signicicant decrease in FC for Sc-1 h/S-1 h.
			sample 1	sample 2	sample 3	sample 1	sample 2	sample 3	sample 1	sample 2	sample 3	sample 1	sample 2	sample 3	sample 1	sample 2	sample 3		sample 1	sample 2	sample 3		sample 1	sample 2	sample 3		sample 1	sample 2	sample 3
gene	Gene Name	Protein Name	1 h Total gene reads	1 h Total gene reads	1 h Total gene reads	c-1 h Total gene reads	c-1 h Total gene reads	c-1 h Total gene reads	S-1 h Total gene reads	S-1 h Total gene reads	S-1 h Total gene reads	Sc-1 h Total gene reads	Sc-1 h Total gene reads	Sc-1 h Total gene reads	1 h FPKM	1 h FPKM	1 h FPKM	average	c-1 h FPKM	c-1 h FPKM	c-1 h FPKM	average	S-1 h FPKM	S-1 h FPKM	S-1 h FPKM	average	Sc-1 h FPKM	Sc-1 h FPKM	Sc-1 h FPKM	average	1 h_vs_S-1 h fold change	1 h_vs_S-1 h p-value	S 1 h_vs_Sc-1 h fold change	S-1 h_vs_Sc-1 h p-value	Significant in any group	Seq. Description	#GOs	GOs	Enzyme Codes	KEGG
Cre17.g697750			0	0	0	1	2	1	317	321	307	1	1	1	0	0	0	0	0.188	0.988	0.688	0.621333	38.602	38.602	38.602	38.602	0.149	0.149	0.149	0.149	#DIV/0!	6.47141e-06	0.15081	1.26772e-05	yes	protein	5	P:protein folding; F:unfolded protein binding; C:intracellular; F:heat shock protein binding; F:zinc ion binding	-	-
Cre16.g652800			0	0	0	0	0	0	206	215	198	0	0	0	0	0	0	0	0	0	0	0	37.767	37.767	37.767	37.767	0	0	0	0	#DIV/0!	2.0281e-05	#DIV/0!	1.12893e-05	yes	protein	0	-	-	-
Cre10.g430200	ARS3	Arylsulfatase	1	1	1	0	0	0	375	370	368	1	1	1	0.075	0.075	0.075	0.075	0	0	0	0	20.831	20.831	20.831	20.831	0.062	0.062	0.062	0.062	277.747	1.54152e-05	#DIV/0!	8.5467e-06	yes	periplasmic arylsulfatase	2	P:metabolic process; F:sulfuric ester hydrolase activity	EC:3.1.6.0	-
Cre07.g336800			11	14	9	25	23	27	191	196	185	170	171	173	2.203	3.003	2.503	2.56967	5.229	6.029	5.729	5.66233	28.465	28.465	28.465	28.465	27.963	28.963	28.963	28.6297	11.0773	0.00390398	4.80395	0.395246	yes	predicted protein [Chlamydomonas reinhardtii]	0	-	-	-
Cre02.g088500		Conserved expressed protein	35	31	38	32	30	36	0	0	0	43	44	46	3.907	4.707	4.207	4.27367	3.731	4.531	4.231	4.16433	0	0	0	0	3.966	4.966	4.966	4.63267	0	0.020987	1.09601	0.0303214	yes	protein	2	P:cell communication; F:phosphatidylinositol binding	-	-
g15371			1	1	1	0	0	0	144	141	138	3	4	6	0.062	0.862	0.362	0.428667	0	0	0	0	6.697	6.697	6.697	6.697	0.152	0.152	0.152	0.152	15.6229	0.000355218	#DIV/0!	0.000775571	yes	---NA---	0	-	-	-
Cre06.g298300		Pentatrichopeptide repeat protein, stabilizes rbcL mRNA	273	274	276	264	266	267	22	23	21	465	466	468	12.484	13.284	12.784	12.8507	12.61	13.41	13.11	13.0433	0.761	0.961	1.061	0.927667	17.495	17.595	17.795	17.6283	0.0721882	0.0115172	1.31208	0.0100187	no	protein with ppr repeats	3	P:primary metabolic process; P:macromolecule metabolic process; P:cellular metabolic process	-	-
Cre05.g241202			15	17	13	20	22	18	305	313	325	9	10	12	0.929	1.729	1.229	1.29567	1.194	1.994	1.694	1.62733	15.456	15.456	15.456	15.456	0.472	0.472	0.472	0.472	11.929	0.00248594	0.23671	0.000470041	yes	calcium-dependent cytoplasmic cysteine papain-like protein	1	F:hydrolase activity	-	-
Cre10.g450600			11	10	11	14	12	17	116	116	116	22	23	25	0.574	1.374	0.874	0.940667	0.763	1.563	1.263	1.19633	4.574	4.574	4.574	4.574	0.948	0.948	0.948	0.948	4.86251	0.0171407	0.606526	0.0366808	yes	hypothetical protein CHLREDRAFT_142971 [Chlamydomonas reinhardtii]	0	-	-	-
g1857			3	5	4	0	0	1	137	132	139	2	3	5	0.312	1.112	0.612	0.678667	0	0	0	0	10.532	10.532	10.532	10.532	0.172	0.172	0.172	0.172	15.5187	0.00114557	#DIV/0!	0.000375722	yes	---NA---	0	-	-	-
Cre14.g615400	THB1	Truncated hemoglobin	7	9	5	8	7	8	912	922	910	7	8	10	1.277	2.077	1.577	1.64367	1.524	2.324	2.024	1.95733	125.254	125.254	125.254	125.254	1.055	2.055	2.055	1.72167	76.204	0.000155744	0.884251	9.53069e-05	yes	globin	3	F:heme binding; P:oxygen transport; F:oxygen binding	-	-
g9577			3	4	3	0	0	0	261	254	267	7	8	10	0.259	1.059	0.559	0.625667	0	0	0	0	16.719	16.719	16.719	16.719	0.5	0.5	0.5	0.5	26.7219	0.000155835	#DIV/0!	0.000403813	yes	protein	0	-	-	-
Cre15.g635100			83	86	78	66	69	64	1	1	2	108	109	111	5.898	6.698	6.198	6.26467	4.898	5.698	5.398	5.33133	0.054	0.054	0.054	0.054	6.341	7.341	7.341	7.00767	0.00861977	0.00986424	1.28835	0.0134281	yes	rhythm of chloroplast 66	0	-	-	-
Cre12.g546500	TEF22	Predicted protein	374	377	365	718	708	721	108	112	101	898	899	901	24.158	24.958	24.458	24.5247	48.442	49.242	48.942	48.8753	5.275	5.275	5.275	5.275	47.931	48.931	48.931	48.5977	0.21509	0.465025	0.993684	0.26412	yes	protein	1	C:integral to membrane	-	-
Cre13.g583050		Pheophorbide a oxygenase, Rieske iron-sulfur cluster protein	5	7	5	3	4	2	1	2	1	11	12	14	0.336	1.136	0.636	0.702667	0.211	1.011	0.711	0.644333	0.051	0.051	0.051	0.051	0.611	0.611	0.611	0.611	0.0725806	0.619975	0.604352	0.389713	yes	pheophorbide a oxygenase	6	F:metal ion binding; P:oxidation-reduction process; F:oxidoreductase activity; F:chlorophyllide a oxygenase [overall] activity; F:2 iron, 2 sulfur cluster binding; F:iron-sulfur cluster binding	-	-
Cre02.g093500	SSD1	Sterol sensing 5-transmembrane protein	0	0	0	0	0	0	2	3	2	0	1	3	0	0	0	0	0	0	0	0	0.089	0.089	0.089	0.089	0	0	0	0	#DIV/0!	0.437276	#DIV/0!	0.340982	yes	rnd family transporter: niemann-pick type c1 disease protein	3	C:integral to membrane; F:hedgehog receptor activity; P:signal transduction	-	-
Cre02.g086750			95	98	91	92	89	94	0	0	0	201	202	204	9.91	10.71	10.21	10.2767	10.024	10.824	10.524	10.4573	0	0	0	0	17.327	18.327	18.327	17.9937	0	0.00175912	1.69318	0.00088643	yes	dna-directed rna polymerase i subunit rpa43	6	F:DNA-directed RNA polymerase activity; C:microtubule cytoskeleton; C:nucleolus; P:transcription, DNA-dependent; F:molecular_function; C:nucleus	-	-
Cre01.g021800			0	0	0	1	1	2	0	0	0	10	11	13	0	0	0	0	0.124	0.924	0.624	0.557333	0	0	0	0	0.983	0.983	0.983	0.983	#DIV/0!	NA	1.06385	0.199424	yes	set domain-containing protein	21	C:chromosome; F:methyltransferase activity; F:transferase activity; F:histone-lysine N-methyltransferase activity; F:zinc ion binding; P:methylation; P:histone lysine methylation; C:nucleus; P:ecdysone receptor-mediated signaling pathway; P:long-term memory; P:habituation; P:short-term memory; P:larval locomotory behavior; P:histone H3-K9 methylation; C:polytene chromosome interband; P:wing disc …	-	-
Cre06.g251250			93	95	89	85	88	79	1	1	1	161	162	164	4.316	5.116	4.616	4.68267	4.072	4.872	4.572	4.50533	0.035	0.035	0.035	0.035	6.174	7.174	7.174	6.84067	0.00747437	0.00854639	1.4725	0.00683966	yes	predicted protein [Chlamydomonas reinhardtii]	6	P:intracellular signal transduction; P:two-component signal transduction system (phosphorelay); C:intracellular; F:two-component response regulator activity; P:regulation of transcription, DNA-dependent;	-	-
Cre02.g118300		DEAD box ATP-dependent RNA helicase	81	87	76	58	60	54	1	1	1	345	346	348	6.433	7.233	6.733	6.79967	4.811	5.611	5.311	5.24433	0.06	0.06	0.06	0.06	22.641	23.641	23.641	23.3077	0.00882396	0.0238997	4.21333	0.0052416	yes	protein	5	F:ATP-dependent helicase activity; F:RNA binding; F:ATP binding; C:nucleus; F:transferase activity, transferring phosphorus-containing groups	-	-
g18292			188	176	190	73	7f6	71	72	68	76	128	129	131	25.285	26.085	25.585	25.6517	10.255	11.055	10.755	10.6883	7.322	7.322	7.322	7.322	14.226	15.226	15.226	14.8927	0.28544	0.581476	1.3773	0.874663	yes	hypothetical protein CHLREDRAFT_194776 [Chlamydomonas reinhardtii]	0	-	-	-
Cre10.g429800	COQ8	Ubiquinone biosynthesis protein	46	49	45	37	34	40	2	4	2	55	56	58	3.65	4.45	3.95	4.01667	3.066	3.866	3.566	3.49933	0.12	0.12	0.12	0.12	3.606	4.606	4.606	4.27267	0.0298755	0.0410885	1.19141	0.064028	yes	chaperone activity of bc1 complex- mitochondrial-like	27	P:tRNA metabolic process; P:pentose-phosphate shunt; P:response to far red light; F:transferase activity, transferring phosphorus-containing groups; C:mitochondrial respiratory chain; P:carotenoid biosynthetic process; F:protein binding; P:cellular iron ion homeostasis; P:response to red light; F:plastid sigma factor activity; P:isopentenyl diphosphate biosynthetic process, mevalonate-independent…	-	-
Cre07.g349300			101	112	99	82	87	81	1	2	1	134	135	137	7.933	8.733	8.233	8.29967	6.728	7.528	7.228	7.16133	0.059	0.059	0.059	0.059	8.633	9.633	9.633	9.29967	0.00710872	0.00534271	1.27962	0.0071492	yes	atp-dependent rna helicase	1	P:cellular process	-	-
Cre13.g571550	ANK12	Predicted protein with ankyrin repeats	3	4	3	7	8	5	140	132	153	2	3	5	0.356	1.156	0.656	0.722667	0.372	1.172	0.872	0.805333	10.141	10.141	10.141	10.141	0.196	0.196	0.196	0.196	14.0327	0.00107346	0.167235	0.00035096	yes	ankyrin repeat domain protein	4	C:ubiquitin ligase complex; P:protein ubiquitination; F:ubiquitin-protein ligase activity; P:signal transduction	-	-
Cre03.g159581			34	34	34	37	37	37	1	1	1	67	68	70	5.58	6.38	5.88	5.94667	6.343	7.143	6.843	6.77633	0.124	0.124	0.124	0.124	9.087	10.087	10.087	9.75367	0.020852	0.0342839	1.41215	0.0202981	yes	predicted protein [Chlamydomonas reinhardtii]	0	-	-	-
Cre10.g436850			27	29	25	30	34	2	1	2	1	29	30	32	4.509	5.309	4.809	4.87567	5.233	6.033	5.733	5.66633	0.126	0.126	0.126	0.126	4.002	5.002	5.002	4.66867	0.0258426	0.0538291	0.829107	0.0989501	yes	tetratricopeptide tpr_1 repeat-containing protein	0	-	-	-
g18367			0	0	0	2	3	2	142	134	154	3	4	6	0	0	0	0	0.12	0.92	0.62	0.553333	5.858	5.858	5.858	5.858	0.142	0.142	0.142	0.142	#DIV/0!	9.47358e-05	0.154348	0.000689117	yes	hypothetical protein CHLREDRAFT_176364 [Chlamydomonas reinhardtii]	0	-	-	-
Cre02.g089550			0	0	0	1	2	1	126	132	112	3	4	6	0	0	0	0	0.082	0.882	0.582	0.515333	7.525	7.525	7.525	7.525	0.196	0.196	0.196	0.196	#DIV/0!	8.91099e-05	0.222222	0.00067929	yes	hydroxyproline-rich glycoprotein	0	-	-	-
Cre10.g435100			4	4	5	5	3	6	155	161	154	8	9	11	0.647	1.447	0.947	1.01367	0.844	1.644	1.344	1.27733	18.703	18.703	18.703	18.703	1.069	1.069	1.069	1.069	18.4508	0.000925477	0.650243	0.00189477	yes	protein	0	-	-	-
Cre02.g087629			3	4	2	2	3	2	81	78	89	4	5	7	0.29	1.09	0.59	0.656667	0.202	1.002	0.702	0.635333	5.115	5.115	5.115	5.115	0.24	0.24	0.24	0.24	7.78934	0.0034224	0.239521	0.00310925	yes	predicted protein [Chlamydomonas reinhardtii]	0	-	-	-
Cre01.g031500			2	1	1	3	5	2	296	276	311	5	6	8	0.076	0.876	0.376	0.442667	0.239	1.039	0.739	0.672333	17.045	17.045	17.045	17.045	0.316	0.316	0.316	0.316	38.5053	4.777e-05	0.304139	0.000250727	yes	l-ascorbate oxidase	1	P:metabolic process	-	-
Cre17.g727650	ATM2	Half-size ABC transporter, membrane protein	56	54	61	48	51	43	0	0	0	74	75	77	4.563	5.363	4.863	4.92967	4.237	5.037	4.737	4.67033	0	0	0	0	5.098	6.098	6.098	5.76467	0	0.00381327	1.21064	0.00485103	yes	abc transporter family of the mitochondria family	24	P:gravitropism; P:root development; C:chloroplast envelope; P:Mo-molybdopterin cofactor biosynthetic process; P:positive regulation of catalytic activity; P:cellular iron ion homeostasis; P:plasmodesmata-mediated intercellular transport; F:enzyme activator activity; C:mitochondrial inner membrane; C:integral to membrane; P:regulation of meristem development; P:cell redox homeostasis; C:chloroplas…	-	-
Cre16.g684022			22	24	19	14	16	11	142	134	127	31	32	34	1.408	2.208	1.708	1.77467	0.936	1.736	1.436	1.36933	6.438	6.438	6.438	6.438	1.64	1.64	1.64	1.64	3.62772	0.0382546	0.9447	0.0434549	yes	hypothetical protein CHLREDRAFT_189298 [Chlamydomonas reinhardtii]	0	-	-	-
g13935			51	43	53	49	45	42	1	2	1	76	77	79	3.717	4.517	4.017	4.08367	3.426	4.226	3.926	3.85933	0.055	0.055	0.055	0.055	4.577	5.577	5.577	5.24367	0.0134683	0.015696	1.31969	0.01643	yes	protein	10	P:iron-sulfur cluster assembly; P:production of miRNAs involved in gene silencing by miRNA; P:rRNA processing; P:production of ta-siRNAs involved in RNA interference; P:chloroplast organization; P:tRNA metabolic process; P:transcription from plastid promoter; P:positive regulation of transcription, DNA-dependent; P:defense response to virus; P:embryo development ending in seed dormancy	-	-
g14038			4	7	3	1	2	1	250	234	271	5	6	8	1.811	2.611	2.111	2.17767	0.473	1.273	0.973	0.906333	85.581	85.581	85.581	85.581	1.87	1.87	1.87	1.87	39.2994	0.000329111	1.46897	0.000275722	yes	predicted protein [Chlamydomonas reinhardtii]	0	-	-	-
Cre13.g584200			31	33	30	29	26	25	509	489	532	54	55	57	1.767	2.567	2.067	2.13367	1.548	2.348	2.048	1.98133	21.853	21.853	21.853	21.853	2.544	3.544	3.544	3.21067	10.242	0.00487503	1.50937	0.00921839	yes	c4-dicarboxylate transporter malic acid transport protein	2	C:integral to membrane; P:transmembrane transport	-	-
g6843			5	7	5	5	6	5	104	112	109	2	3	5	0.631	1.431	0.931	0.997667	0.659	1.459	1.159	1.09233	9.544	9.544	9.544	9.544	0.209	0.209	0.209	0.209	9.56632	0.00366785	0.143249	0.000484088	yes	predicted protein [Chlamydomonas reinhardtii]	0	-	-	-
g16829			69	75	59	58	61	54	0	1	0	82	83	85	3.587	4.387	3.887	3.95367	3.15	3.95	3.65	3.58333	0	0	0	0	3.48	4.48	4.48	4.14667	0	0.0020616	1.13418	0.00367394	yes	hypothetical protein VOLCADRAFT_105043 [Volvox carteri f. nagariensis]	0	-	-	-
g2943	CGL18	Predicted protein	17	21	18	20	23	19	3	4	2	17	18	20	2.934	3.734	3.234	3.30067	3.605	4.405	4.105	4.03833	0.391	0.391	0.391	0.391	2.424	3.424	3.424	3.09067	0.118461	0.325998	0.777299	0.523478	yes	protein	0	-	-	-
g11550			10	12	9	8	9	6	167	171	159	18	19	21	0.942	1.742	1.242	1.30867	0.787	1.587	1.287	1.22033	11.758	11.758	11.758	11.758	1.402	1.402	1.402	1.402	8.98472	0.00445614	0.883428	0.00847875	yes	coiled-coil domain-containing protein 41	3	F:molecular_function; P:biological_process; C:cellular_component	-	-
Cre12.g561000	CYN28	Peptidyl-prolyl cis-trans isomerase, cyclophilin-type	81	76	90	91	98	79	28	31	32	116	117	119	13.111	13.911	13.411	13.4777	15.385	16.185	15.885	15.8183	3.427	3.427	3.427	3.427	15.382	16.382	16.382	16.0487	0.254273	0.510479	1.01217	0.527733	yes	protein	3	P:protein folding; P:protein peptidyl-prolyl isomerization; F:peptidyl-prolyl cis-trans isomerase activity	EC:5.2.1.8	-
Cre02.g099100			8	9	11	7	5	7	239	243	231	18	19	21	0.325	1.125	0.625	0.691667	0.254	1.054	0.754	0.687333	7.06	7.06	7.06	7.06	0.57	0.57	0.57	0.57	10.2072	0.00154907	0.540797	0.00457304	yes	hect e3 ubiquitin	7	F:protein binding; P:protein K48-linked ubiquitination; C:cytoplasm; P:ubiquitin-dependent protein catabolic process; P:brain development; F:ubiquitin-protein ligase activity; P:signal transduction	EC:6.3.2.19	-
Cre01.g055150			6	8	6	4	2	2	0	0	0	4	5	7	1.025	1.825	1.325	1.39167	0.357	1.157	0.857	0.790333	0	0	0	0	0.565	0.565	0.565	0.565	0	0.247712	0.488332	0.571237	yes	tetratricopeptide repeat protein	1	C:plastid	-	-
Cre01.g027700			23	26	31	19	23	19	0	1	0	35	36	38	3.046	3.846	3.346	3.41267	2.628	3.428	3.128	3.06133	0	0	0	0	3.83	4.83	4.83	4.49667	0	0.0227235	1.40898	0.0224585	yes	hypothetical protein VOLCADRAFT_96365 [Volvox carteri f. nagariensis]	0	-	-	-
Cre12.g557750			2	3	1	3	4	5	155	165	142	4	5	7	0.236	1.036	0.536	0.602667	0.37	1.17	0.87	0.803333	13.834	13.834	13.834	13.834	0.39	0.39	0.39	0.39	22.9546	0.000395727	0.333333	0.000645952	yes	diacylglycerol acyltransferase	2	F:transferase activity; P:primary metabolic process	-	-
Cre12.g521650			27	29	31	15	12	16	2	3	1	24	25	27	1.581	2.381	1.881	1.94767	0.918	1.718	1.418	1.35133	0	0	0	0	1.161	1.161	1.161	1.161	0	0.100173	0.675786	0.233424	yes	protein	1	C:chloroplast	-	-
Cre08.g376250			7	8	7	8	7	9	0	0	0	13	14	16	0.56	1.36	0.86	0.926667	0.585	1.385	1.085	1.01833	0	0	0	0	0.859	0.859	0.859	0.859	0	0.194357	0.620217	0.138689	yes	protein	0	-	-	-
Cre11.g476100			25	27	22	21	26	17	2	4	2	57	58	60	0.927	1.727	1.227	1.29367	0.814	1.614	1.314	1.24733	0.056	0.056	0.056	0.056	1.747	1.747	1.747	1.747	0.0432878	0.113349	1.0824	0.0530295	yes	MCD1 [Chlamydomonas reinhardtii]	0	-	-	-
g7444			180	176	200	137	143	139	1	2	1	278	279	281	10.902	11.702	11.202	11.2687	8.667	9.467	9.167	9.10033	0.046	0.046	0.046	0.046	13.814	14.814	14.814	14.4807	0.00408212	0.00330135	1.5648	0.00329403	yes	dna-directed rna polymerase i complex subunit rpa2	2	F:binding; F:hydrolase activity, acting on acid anhydrides	-	-
Cre11.g480800			64	70	66	46	49	51	0	1	0	95	96	98	9.743	10.543	10.043	10.1097	7.315	8.115	7.815	7.74833	0	0	0	0	11.825	12.825	12.825	12.4917	0	0.0026278	1.58041	0.0028042	yes	rrna-processing protein utp23-like protein	3	F:molecular_function; P:pyrimidine ribonucleotide biosynthetic process; P:embryo development ending in seed dormancy	-	-
Cre07.g335000			29	30	29	26	25	23	108	111	121	42	43	45	1.041	1.841	1.341	1.40767	0.937	1.737	1.437	1.37033	2.93	2.93	2.93	2.93	1.245	1.245	1.245	1.245	2.08146	0.0980629	0.716753	0.11335	yes	predicted protein [Chlamydomonas reinhardtii]	0	-	-	-
Cre13.g563850			109	99	120	118	114	132	1	2	1	149	150	152	9.995	10.795	10.295	10.3617	11.302	12.102	11.802	11.7353	0.069	0.069	0.069	0.069	11.29	12.29	12.29	11.9567	0.00665916	0.00486504	1.01553	0.00612825	yes	protein	1	P:RNA processing	-	-
Cre02.g082850		Seryl tRNA(Sec) synthetase	17	19	21	14	15	17	2	1	1	12	13	15	3.189	3.989	3.489	3.55567	2.743	3.543	3.243	3.17633	0.142	0.142	0.142	0.142	1.86	1.86	1.86	1.86	0.0399363	0.115961	0.524979	0.35131	yes	seryl-trna synthetase	25	P:sulfur amino acid metabolic process; P:regulation of protein dephosphorylation; F:serine-tRNA ligase activity; P:embryo development ending in seed dormancy; F:nucleotide binding; P:photosystem II assembly; P:chloroplast relocation; C:chloroplast; P:seryl-tRNA aminoacylation; P:iron-sulfur cluster assembly; P:leaf morphogenesis; P:cellular amino acid biosynthetic process; P:vegetative to reprodu…	EC:6.1.1.11	map00970:Aminoacyl-tRNA biosynthesis
Cre04.g221500			16	16	18	12	18	12	1	0	0	31	32	34	1.531	2.331	1.831	1.89767	1.199	1.999	1.699	1.63233	0	0	0	0	2.451	3.451	3.451	3.11767	0	0.0469746	1.72636	0.028903	yes	protein	2	F:methyltransferase activity; P:methylation	-	-
Cre12.g541500			6	7	4	13	16	11	101	108	110	8	9	11	0.299	1.099	0.599	0.665667	0.677	1.477	1.177	1.11033	3.808	3.808	3.808	3.808	0.33	0.33	0.33	0.33	5.72058	0.0102661	0.223426	0.010143	yes	hypothetical protein VOLCADRAFT_96685 [Volvox carteri f. nagariensis]	0	-	-	-
Cre03.g178014			5	6	3	2	1	2	1	2	1	0	1	3	1.759	2.559	2.059	2.12567	0.735	1.535	1.235	1.16833	0.266	0.266	0.266	0.266	0	0	0	0	0.125137	0.626601	0	0.724618	yes	protein	0	-	-	-
Cre17.g700600			7	5	7	8	7	5	192	211	189	21	22	24	0.641	1.441	0.941	1.00767	0.67	1.47	1.17	1.10333	13.096	13.096	13.096	13.096	1.514	2.514	2.514	2.18067	12.9964	0.00155949	1.7102	0.00849765	yes	protein	9	P:lipid metabolic process; P:oxidation-reduction process; F:heat shock protein binding; F:2 iron, 2 sulfur cluster binding; F:oxidoreductase activity; F:phosphoric diester hydrolase activity; P:protein folding; F:transferase activity, transferring phosphorus-containing groups; F:unfolded protein binding	-	-
Cre17.g720750		Trf4 poly(A) polymerase	41	32	45	45	49	52	1	0	0	70	71	73	2.823	3.623	3.123	3.18967	3.165	3.965	3.665	3.59833	0	0	0	0	3.926	4.926	4.926	4.59267	0	0.00650989	1.24237	0.00502925	yes	protein	3	P:cellular metabolic process; F:nucleotidyltransferase activity; P:primary metabolic process	EC:2.7.7.0	-
g3803			48	52	43	55	59	47	0	0	0	95	96	98	12.213	13.013	12.513	12.5797	14.616	15.416	15.116	15.0493	0	0	0	0	19.973	20.973	20.973	20.6397	0	0.0046636	1.36047	0.00256275	yes	uncharacterized protein	5	P:DNA recombination; P:chromosome organization; P:chromosome segregation; P:meiosis I; P:gene expression	-	-
Cre02.g109050			92	93	91	80	76	90	4	5	4	142	143	145	6.632	7.432	6.932	6.99867	5.948	6.748	6.448	6.38133	0.218	0.218	0.218	0.218	8.459	9.459	9.459	9.12567	0.0311488	0.0445287	1.40175	0.0440325	yes	protein of clr family	0	-	-	-
Cre02.g077450			40	32	45	27	29	32	247	234	287	38	39	41	4.02	4.82	4.32	4.38667	2.834	3.634	3.334	3.26733	18.772	18.772	18.772	18.772	3.156	4.156	4.156	3.82267	4.27933	0.0394651	1.14364	0.0211552	yes	protein	2	P:metabolic process; F:catalytic activity	-	-
Cre06.g268600	NAB1	Nucleic acid binding protein	812	854	799	996	1101	987	99	106	79	934	935	937	91.083	91.883	91.383	91.4497	116.775	117.575	117.275	117.208	8.428	8.428	8.428	8.428	86.802	87.802	87.802	87.4687	0.09216	0.220493	0.746774	0.301449	yes	nucleic acid binding protein	5	F:DNA binding; F:RNA binding; F:zinc ion binding; F:nucleotide binding; P:regulation of transcription, DNA-dependent	-	-
Cre03.g201332			25	29	31	27	29	31	0	2	0	33	34	36	2.608	3.408	2.908	2.97467	2.942	3.742	3.442	3.37533	0	0	0	0	2.845	3.845	3.845	3.51167	0	0.0197916	1.02753	0.0261189	yes	protein	2	F:oxidoreductase activity, acting on paired donors, with incorporation or reduction of molecular oxygen, reduced ascorbate as one donor, and incorporation of one atom of oxygen; P:metabolic process	EC:1.14.17.0	-
Cre02.g095850			70	59	86	79	77	81	0	0	0	118	119	121	9.514	10.314	9.814	9.88067	11.215	12.015	11.715	11.6483	0	0	0	0	13.252	14.252	14.252	13.9187	0	0.00222308	1.18618	0.00177697	yes	protein	0	-	-	-
g10201			51	54	61	43	42	51	5	6	4	52	53	55	6.112	6.912	6.412	6.47867	5.383	6.183	5.883	5.81633	0.453	0.453	0.453	0.453	5.051	6.051	6.051	5.71767	0.0699218	0.113919	0.978651	0.211932	yes	protein	0	-	-	-
Cre09.g391400			105	112	108	91	98	90	1	2	1	195	196	198	4.386	5.186	4.686	4.75267	3.971	4.771	4.471	4.40433	0.032	0.032	0.032	0.032	6.731	7.731	7.731	7.39767	0.00673306	0.0042158	1.62042	0.00280711	yes	protein	0	-	-	-
g15396			2	3	2	1	0	1	163	143	165	11	12	14	0.443	1.243	0.743	0.809667	0.231	1.031	0.731	0.664333	27.278	27.278	27.278	27.278	2.012	3.012	3.012	2.67867	33.6904	0.000355087	2.92144	0.00382292	yes	protein	0	-	-	-
g9997			56	51	60	47	50	49	4	5	6	84	85	87	6.784	7.584	7.084	7.15067	5.82	6.62	6.32	6.25333	0.366	0.366	0.366	0.366	8.208	9.208	9.208	8.87467	0.051184	0.0772961	1.39094	0.0789848	yes	ribosomal rna processing protein 36 homolog	3	P:rRNA processing; P:ribosome biogenesis; C:nucleus	-	-
Cre01.g051000			110	121	119	85	87	75	2	3	2	121	122	124	15.247	16.047	15.547	15.6137	12.419	13.219	12.919	12.8523	0.212	0.212	0.212	0.212	13.64	14.64	14.64	14.3067	0.0135778	0.0104934	1.1075	0.0196512	yes	hmt1p	4	C:cytoplasm; C:nucleus; F:protein methyltransferase activity; P:protein methylation	-	-
Cre04.g215050		Beta-carotene hydroxylase, putative chloroplast precursor	37	41	37	61	65	61	4	5	3	98	99	101	3.072	3.872	3.372	3.43867	5.291	6.091	5.791	5.72433	0.251	0.251	0.251	0.251	6.725	7.725	7.725	7.39167	0.0729934	0.170295	1.26826	0.0718726	yes	beta-carotene hydroxylase	6	P:fatty acid biosynthetic process; F:oxidoreductase activity; F:iron ion binding; C:integral to membrane; C:chloroplast; P:oxidation-reduction process	-	-
Cre09.g390957			12	15	9	18	12	21	122	132	121	19	20	22	0.462	1.262	0.762	0.828667	0.724	1.524	1.224	1.15733	3.522	3.522	3.522	3.522	0.604	0.604	0.604	0.604	4.2502	0.0133479	0.396325	0.0191584	yes	---NA---	0	-	-	-
Cre02.g111050	AMT7	Ammonium transporter	565	566	568	453	455	456	98	99	97	955	956	958	42.805	43.605	43.105	43.1717	35.911	36.711	36.411	36.3443	5.624	5.824	5.924	5.79067	59.768	59.868	60.068	59.9013	0.134131	0.0364106	1.63079	0.0332567	no	ammonium transporter	4	C:integral to membrane; C:membrane; F:ammonium transmembrane transporter activity; P:ammonium transmembrane transport	-	-
Cre02.g143450			71	67	74	62	65	57	2	3	2	69	70	72	15.044	15.844	15.344	15.4107	13.5	14.3	14	13.9333	0.16	0.16	0.16	0.16	12.081	13.081	13.081	12.7477	0.0103824	0.0468346	0.914755	0.0895645	yes	uncharacterized protein	2	C:plastid; C:membrane	-	-
Cre01.g014300			120	129	109	93	87	93	1	0	1	192	193	195	5.55	6.35	5.85	5.91667	4.493	5.293	4.993	4.92633	0.035	0.035	0.035	0.035	7.338	8.338	8.338	8.00467	0.00591549	0.00407547	1.57529	0.00375109	yes	predicted protein [Chlamydomonas reinhardtii]	0	-	-	-
Cre03.g163400			13	13	13	13	13	13	2	1	1	16	17	19	1.435	2.235	1.735	1.80167	1.499	2.299	1.999	1.93233	0.083	0.083	0.083	0.083	1.368	1.368	1.368	1.368	0.0460685	0.180138	0.595041	0.238086	yes	annexin a11	1	C:integral to membrane	-	-
Cre11.g468000			3	4	4	3	5	3	354	342	367	3	4	6	0.443	1.243	0.743	0.809667	0.347	1.147	0.847	0.780333	28.319	28.319	28.319	28.319	0.275	0.275	0.275	0.275	34.9761	0.00014039	0.239756	4.87993e-05	yes	predicted protein [Chlamydomonas reinhardtii]	0	-	-	-
Cre12.g546550	FEA1	Fe-assimilating protein	890	890	890	4235	4235	4235	638	638	638	3418	3419	3421	93.144	93.944	93.444	93.5107	462.946	463.746	463.446	463.379	50.41	50.41	50.41	50.41	295.508	296.508	296.508	296.175	0.539083	0.96715	0.639376	0.559504	yes	fe-assimilating protein 1	0	-	-	-
Cre12.g507550			69	75	66	69	62	65	1	2	1	112	113	115	5.602	6.402	5.902	5.96867	5.851	6.651	6.351	6.28433	0.061	0.061	0.061	0.061	7.514	8.514	8.514	8.18067	0.01022	0.00954158	1.28011	0.00842836	yes	---NA---	0	-	-	-
Cre17.g715000	HSP33	Heat shock protein 33	154	161	154	110	105	109	3	4	3	134	135	137	23.226	24.026	23.526	23.5927	16.541	17.341	17.041	16.9743	0.342	0.342	0.342	0.342	16.7	17.7	17.7	17.3667	0.014496	0.0285665	1.0207	0.0627608	yes	chaperonin	4	P:protein folding; F:unfolded protein binding; C:cytoplasm; P:response to stress	-	-
Cre16.g683200			2	3	2	7	8	8	104	110	101	9	10	12	0.327	1.127	0.627	0.693667	1.026	1.826	1.526	1.45933	12.751	12.751	12.751	12.751	1.218	1.218	1.218	1.218	18.382	0.00182851	0.667032	0.0109183	yes	actoa_dicdi ame: full=actobindin-a	1	F:actin binding	-	-
Cre12.g542050			1	2	1	0	1	1	54	50	48	0	0	0	0.46	1.26	0.76	0.826667	0.48	1.28	0.98	0.913333	17.39	17.39	17.39	17.39	0	0	0	0	21.0363	0.0115834	0	0.00301465	yes	predicted protein [Chlamydomonas reinhardtii]	0	-	-	-
Cre12.g487700			93	92	93	100	89	99	0	1	0	102	103	105	8.097	8.897	8.397	8.46367	9.094	9.894	9.594	9.52733	0	0	0	0	7.267	8.267	8.267	7.93367	0	0.0012501	0.835557	0.00265504	yes	predicted protein [Chlamydomonas reinhardtii]	0	-	-	-
Cre10.g442000			77	67	76	65	64	71	1	1	1	118	119	121	7.051	7.851	7.351	7.41767	6.217	7.017	6.717	6.65033	0.069	0.069	0.069	0.069	8.929	9.929	9.929	9.59567	0.00930212	0.00612397	1.41499	0.00607685	yes	protein	5	P:gene expression; P:macromolecule modification; P:RNA metabolic process; P:regulation of biological process; P:protein metabolic process	-	-
g16857			44	44	44	44	44	44	268	268	268	57	58	60	9.788	10.588	10.088	10.1547	10.224	11.024	10.724	10.6573	45.082	45.082	45.082	45.082	10.478	11.478	11.478	11.1447	4.43954	0.0371374	1.04118	0.0364306	yes	integral membrane protein	5	P:carbohydrate transport; C:integral to membrane; F:sugar:hydrogen symporter activity; C:Golgi membrane; C:membrane	-	-
Cre12.g560668			36	33	36	30	28	29	594	594	594	40	41	43	1.085	1.885	1.385	1.45167	0.882	1.682	1.382	1.31533	13.493	13.493	13.493	13.493	0.996	0.996	0.996	0.996	9.29483	0.0102729	0.592152	0.00788322	yes	protein	1	F:kinase activity	-	-
Cre17.g730582			20	9	20	14	17	11	555	578	561	41	42	44	1.616	2.416	1.916	1.98267	1.181	1.981	1.681	1.61433	33.901	33.901	33.901	33.901	2.737	3.737	3.737	3.40367	17.0987	0.00228442	1.88642	0.00581621	yes	---NA---	0	-	-	-
Cre06.g296350			25	28	19	15	17	11	0	1	0	43	44	46	1.602	2.402	1.902	1.96867	1.004	1.804	1.504	1.43733	0	0	0	0	2.171	3.171	3.171	2.83767	0	0.0197772	1.75776	0.0152339	yes	predicted protein [Chlamydomonas reinhardtii]	0	-	-	-
Cre14.g615700			1	2	1	3	5	4	39	43	34	2	3	5	0.054	0.854	0.354	0.420667	0.17	0.97	0.67	0.603333	1.602	1.602	1.602	1.602	0.09	0.09	0.09	0.09	3.80824	0.00553166	0.0927835	0.00684743	yes	hypothetical protein CHLREDRAFT_177642 [Chlamydomonas reinhardtii]	0	-	-	-
g13482			58	64	55	59	63	52	3	4	4	155	156	158	2.297	3.097	2.597	2.66367	2.484	3.284	2.984	2.91733	0.061	0.061	0.061	0.061	5.129	6.129	6.129	5.79567	0.0229008	0.0463892	1.86632	0.0156582	yes	probable udp-n-acetylglucosamine--peptide n-acetylglucosaminyltransferase spindly-like	14	P:methylation-dependent chromatin silencing; P:RNA interference; F:protein binding; P:negative regulation of gibberellic acid mediated signaling pathway; F:protein N-acetylglucosaminyltransferase activity; P:regulation of reactive oxygen species metabolic process; P:nuclear-transcribed mRNA catabolic process; C:cytosol; P:RNA processing; P:cell cycle process; P:cytokinin mediated signaling pathwa…	EC:2.4.1.94	-
Cre02.g147000			60	56	67	54	61	55	0	2	0	45	46	48	9.276	10.076	9.576	9.64267	8.72	9.52	9.22	9.15333	0	0	0	0	5.621	6.621	6.621	6.28767	0	0.00309149	0.695483	0.01448	yes	protein	0	-	-	-
Cre04.g222650			101	112	101	75	75	79	0	1	0	89	90	92	2.029	2.829	2.329	2.39567	1.553	2.353	2.053	1.98633	0	0	0	0	1.461	1.461	1.461	1.461	0	0.000848749	0.620909	0.0030829	yes	protein	0	-	-	-
Cre16.g670500			45	45	45	28	28	28	6	6	6	24	25	27	6.42	7.22	6.72	6.78667	4.172	4.972	4.672	4.60533	0.647	0.647	0.647	0.647	2.829	3.829	3.829	3.49567	0.095334	0.213286	0.770113	0.684977	yes	hypothetical protein VOLCADRAFT_105320 [Volvox carteri f. nagariensis]	0	-	-	-
Cre06.g257300			11	15	11	14	13	11	603	623	611	17	18	20	0.827	1.627	1.127	1.19367	1.123	1.923	1.623	1.55633	37.705	37.705	37.705	37.705	1.093	1.093	1.093	1.093	31.5875	0.000440616	0.568383	0.00062497	yes	hypothetical protein CHLREDRAFT_187232 [Chlamydomonas reinhardtii]	0	-	-	-
Cre08.g376150			40	43	40	25	29	25	0	1	0	60	61	63	3.837	4.637	4.137	4.20367	2.505	3.305	3.005	2.93833	0	0	0	0	4.756	5.756	5.756	5.42267	0	0.00688229	1.7416	0.00710705	yes	diphthamide biosynthesis protein 2-like	6	C:cytoplasm; P:peptidyl-diphthamide biosynthetic process from peptidyl-histidine; F:molecular_function; P:amino acid transport; P:proline transport; C:cellular_component	-	-
g372			9	11	6	8	5	9	32	35	31	21	22	24	0.502	1.302	0.802	0.868667	0.524	1.324	1.024	0.957333	1.518	1.518	1.518	1.518	1.089	1.089	1.089	1.089	1.74751	0.183845	0.822508	0.351081	yes	protein	1	F:catalytic activity	-	-
Cre06.g254150	UTP1	Nucleolar protein, component of the U3 processome	129	132	121	104	123	112	2	4	2	211	212	214	10.44	11.24	10.74	10.8067	8.792	9.592	9.292	9.22533	0.122	0.122	0.122	0.122	14.044	15.044	15.044	14.7107	0.0112893	0.00786942	1.56839	0.00696457	yes	periodic tryptophan protein 2 homolog	2	P:metabolic process; F:catalytic activity	-	-
Cre10.g441450			183	165	189	159	143	162	2	3	1	307	308	310	15.245	16.045	15.545	15.6117	13.835	14.635	14.335	14.2683	0.126	0.126	0.126	0.126	21.065	22.065	22.065	21.7317	0.00807089	0.00667549	1.50769	0.00576169	yes	protein kri1 homolog	0	-	-	-
g9574			0	0	0	0	0	0	330	330	330	10	11	13	0	0.8	0.3	0.366667	0	0.8	0.5	0.433333	26.644	26.644	26.644	26.644	0.882	0.882	0.882	0.882	72.6655	1.09409e-05	1.1025	0.000722636	yes	predicted protein [Chlamydomonas reinhardtii]	0	-	-	-
Cre09.g388500			172	163	198	158	165	187	1	4	1	221	222	224	14.915	15.715	15.215	15.2817	14.311	15.111	14.811	14.7443	0.066	0.066	0.066	0.066	15.836	16.836	16.836	16.5027	0.0043189	0.00276926	1.11416	0.00390614	yes	predicted protein [Chlamydomonas reinhardtii]	0	-	-	-
Cre04.g214600			2	2	3	2	4	2	439	452	419	7	8	10	0.215	1.015	0.515	0.581667	0.225	1.025	0.725	0.658333	35.754	35.754	35.754	35.754	0.623	0.623	0.623	0.623	61.4682	0.000213869	0.607805	0.000778275	yes	hypothetical protein CHLREDRAFT_193250 [Chlamydomonas reinhardtii]	0	-	-	-
Cre16.g692750			32	41	29	36	40	32	470	439	501	117	118	120	4.776	5.576	5.076	5.14267	5.612	6.412	6.112	6.04533	53.043	53.043	53.043	53.043	14.43	15.43	15.43	15.0967	10.3143	0.00769973	2.40643	0.058067	yes	protein	1	F:DNA binding	-	-
Cre03.g149500			35	29	32	44	42	50	2	3	2	110	111	113	3.896	4.696	4.196	4.26267	5.116	5.916	5.616	5.54933	0.168	0.168	0.168	0.168	10.027	11.027	11.027	10.6937	0.0394119	0.0600055	1.86393	0.0134162	yes	protein	1	C:cytoplasm	-	-
g14678			10	10	13	12	14	11	602	643	578	54	55	57	0.895	1.695	1.195	1.26167	1.122	1.922	1.622	1.55533	40.745	40.745	40.745	40.745	3.994	4.994	4.994	4.66067	32.2946	0.000981671	2.59834	0.0130485	yes	protein	1	C:flagellum	-	-
Cre02.g082300			166	176	154	150	143	166	2	3	2	295	296	298	21.882	22.682	22.182	22.2487	20.516	21.316	21.016	20.9493	0.199	0.199	0.199	0.199	32.134	33.134	33.134	32.8007	0.00894436	0.00824292	1.55442	0.00645143	yes	protein	1	C:cellular_component	-	-
Cre16.g654900			35	37	35	27	29	23	303	312	289	29	30	32	2.027	2.827	2.327	2.39367	1.633	2.433	2.133	2.06633	12.917	12.917	12.917	12.917	1.388	2.388	2.388	2.05467	5.39632	0.0178104	0.981504	0.00691806	yes	protein	0	-	-	-
Cre01.g013800			33	36	33	27	24	21	0	1	0	56	57	59	3.425	4.225	3.725	3.79167	2.601	3.401	3.101	3.03433	0	0	0	0	4.802	5.802	5.802	5.46867	0	0.0107587	1.70597	0.00846932	yes	e3 ubiquitin ligase interacting with arginine methyltransferase	7	F:metal ion binding; F:nucleic acid binding; F:methyltransferase activity; F:ligase activity; F:transferase activity; F:zinc ion binding; P:methylation	-	-
Cre01.g002250			87	90	88	69	76	65	4	5	4	77	78	80	9.12	9.92	9.42	9.48667	7.555	8.355	8.055	7.98833	0.317	0.317	0.317	0.317	6.67	7.67	7.67	7.33667	0.0334153	0.0459272	0.918013	0.110378	yes	uncharacterized n-acetyltransferase ycf52-like	3	P:photosynthesis, light reaction; C:chloroplast; F:transferase activity	-	-
Cre04.g226050			103	112	109	73	77	76	243	253	240	186	187	189	8.095	8.895	8.395	8.46167	5.993	6.793	6.493	6.42633	14.263	14.263	14.263	14.263	2.08	3.08	3.08	2.74667	1.6856	0.0425725	0.453408	0.0483742	yes	periplasmic arylsulfatase	6	F:hydrolase activity; P:metabolic process; P:phenol-containing compound metabolic process; F:catalytic activity; F:sulfuric ester hydrolase activity; F:arylsulfatase activity	-	-
Cre17.g718650			50	50	50	40	40	40	0	0	0	92	93	95	5.403	6.203	5.703	5.76967	4.515	5.315	5.015	4.94833	0	0	0	0	8.216	9.216	9.216	8.88267	0	0.00433019	1.73396	0.00281991	yes	wd repeat-containing protein 74-like	3	F:nucleotide binding; P:biological_process; C:CUL4-RING ubiquitin ligase complex	-	-
Cre02.g095400			165	143	178	136	154	121	3	4	3	300	301	303	23.513	24.313	23.813	23.8797	20.243	21.043	20.743	20.6763	0.323	0.323	0.323	0.323	35.091	36.091	36.091	35.7577	0.0135262	0.0131376	1.71511	0.00990607	yes	brix domain-containing protein 2	0	-	-	-
Cre17.g702600	PTK5	Putative tyrosine kinase	20	20	20	8	8	8	1	1	1	37	38	40	0.679	1.479	0.979	1.04567	0.284	1.084	0.784	0.717333	0.026	0.026	0.026	0.026	1.038	1.038	1.038	1.038	0.0248645	0.0885967	0.957565	0.0607146	yes	protein	8	F:ATP binding; F:protein kinase activity; F:nucleotide binding; P:protein phosphorylation; F:transferase activity, transferring phosphorus-containing groups; F:protein serine/threonine kinase activity; F:kinase activity; P:phosphorylation	-	-
Cre06.g310950			20	16	24	22	26	20	602	651	599	17	18	20	1.697	2.497	1.997	2.06367	1.861	2.661	2.361	2.29433	38.106	38.106	38.106	38.106	1.122	1.122	1.122	1.122	18.4652	0.00354914	0.421646	0.00167789	yes	fad dependent oxidoreductase	2	P:oxidation-reduction process; F:oxidoreductase activity	-	-
Cre01.g018950	DHS1	Deoxyhypusine synthase	108	117	109	120	132	123	3	4	2	325	326	328	15.501	16.301	15.801	15.8677	18.196	18.996	18.696	18.6293	0.335	0.335	0.335	0.335	39.16	40.16	40.16	39.8267	0.0211121	0.0248766	2.11413	0.00776983	yes	deoxyhypusine synthase	3	P:embryo sac development; F:homospermidine synthase (spermidine-specific) activity; P:peptidyl-lysine modification to hypusine	EC:2.5.1.45	-
Cre10.g435950			3	2	2	1	2	1	460	453	423	10	11	13	0.181	0.981	0.481	0.547667	0.095	0.895	0.595	0.528333	28.217	28.217	28.217	28.217	0.674	0.674	0.674	0.674	51.5222	0.00010541	0.753073	0.00077816	yes	---NA---	0	-	-	-
Cre07.g350800			17	19	23	19	21	15	451	432	465	23	24	26	1.138	1.938	1.438	1.50467	1.328	2.128	1.828	1.76133	22.827	22.827	22.827	22.827	1.272	1.272	1.272	1.272	15.1708	0.00395841	0.597744	0.00430505	yes	predicted protein [Chlamydomonas reinhardtii]	0	-	-	-
Cre17.g701050			97	121	87	84	80	89	4	5	4	258	259	261	9.6	10.4	9.9	9.96667	8.774	9.574	9.274	9.20733	0.302	0.302	0.302	0.302	21.32	22.32	22.32	21.9867	0.030301	0.0315772	2.33131	0.0112171	yes	hypothetical protein VOLCADRAFT_117335 [Volvox carteri f. nagariensis]	0	-	-	-
Cre06.g258600			20	22	20	13	15	11	2	3	2	58	59	61	2.487	3.287	2.787	2.85367	1.688	2.488	2.188	2.12133	0.188	0.188	0.188	0.188	5.959	6.959	6.959	6.62567	0.0658802	0.200596	2.79703	0.0739946	yes	protein	3	C:cytosol; C:chloroplast; P:response to zinc ion	-	-
g13630			145	153	132	132	165	121	2	3	2	231	232	234	20.505	21.305	20.805	20.8717	19.349	20.149	19.849	19.7823	0.214	0.214	0.214	0.214	26.993	27.993	27.993	27.6597	0.0102531	0.00627202	1.3893	0.00584293	yes	signal recognition particle 9 kda protein	4	C:signal recognition particle; P:negative regulation of translational elongation; F:7S RNA binding; P:SRP-dependent cotranslational protein targeting to membrane	-	-
Cre12.g556400			88	88	98	49	57	61	3	5	3	120	121	123	12.561	13.361	12.861	12.9277	8.498	9.298	8.998	8.93133	0.324	0.324	0.324	0.324	14.154	15.154	15.154	14.8207	0.0250625	0.0179559	1.62981	0.0225649	yes	nuclear transcription factor y subunit c-4	6	F:sequence-specific DNA binding transcription factor activity; F:sequence-specific DNA binding; P:abscisic acid mediated signaling pathway; P:regulation of transcription, DNA-dependent; C:transcription factor complex;	-	-
Cre06.g286200			61	67	58	49	53	43	30	27	34	8	9	11	5.419	6.219	5.719	5.78567	4.623	5.423	5.123	5.05633	1.981	1.981	1.981	1.981	0.597	0.597	0.597	0.597	0.342398	0.765797	0.110087	0.0744067	yes	integral membrane protein duf6	1	C:membrane	-	-
Cre17.g700000			50	54	43	35	38	33	2	3	2	145	146	148	6.879	7.679	7.179	7.24567	5.029	5.829	5.529	5.46233	0.208	0.208	0.208	0.208	16.484	17.484	17.484	17.1507	0.0287068	0.036989	2.99949	0.0103634	yes	predicted protein [Chlamydomonas reinhardtii]	0	-	-	-
Cre13.g585550		Putative haloperoxidase	1	2	1	0	1	0	41	51	35	10	11	13	0.121	0.921	0.421	0.487667	0	0.8	0.5	0.433333	3.757	3.757	3.757	3.757	0.901	0.901	0.901	0.901	7.70403	0.00782664	1.12625	0.0854055	yes	pap2_haloperoxidase domain-containing protein	4	P:oxidation-reduction process; C:membrane; F:catalytic activity; F:peroxidase activity	-	-
Cre12.g500715			20	23	15	19	23	21	95	110	97	36	37	39	1.127	1.927	1.427	1.49367	1.118	1.918	1.618	1.55133	3.92	3.92	3.92	3.92	1.676	1.676	1.676	1.676	2.62441	0.0620966	0.873827	0.10713	yes	protein	2	P:fatty acid biosynthetic process; F:fatty acid ligase activity	-	-
Cre12.g508200			143	161	168	139	143	131	2	3	2	196	197	199	21.42	22.22	21.72	21.7867	19.316	20.116	19.816	19.7493	0.201	0.201	0.201	0.201	21.438	22.438	22.438	22.1047	0.00922583	0.00502299	1.11543	0.00790517	yes	ribosomal rna assembly	4	C:nucleolus; F:RNA binding; P:rRNA processing; C:ribonucleoprotein complex	-	-
g6292			38	43	32	27	29	18	2	3	1	62	63	65	3.658	4.458	3.958	4.02467	2.715	3.515	3.215	3.14833	0.146	0.146	0.146	0.146	4.933	5.933	5.933	5.59967	0.0362763	0.0491356	1.68791	0.0422462	yes	hypothetical protein VOLCADRAFT_86041 [Volvox carteri f. nagariensis]	0	-	-	-
Cre16.g659600			65	65	65	53	53	53	1	1	1	100	101	103	4.882	5.682	5.182	5.24867	4.158	4.958	4.658	4.59133	0.057	0.057	0.057	0.057	6.144	7.144	7.144	6.81067	0.0108599	0.00783056	1.4409	0.00766893	yes	nucleolar complex protein 3 homolog	1	P:cellular process	-	-
Cre16.g663450		Low-CO2-inducible membrane protein	958	1100	987	614	598	625	430	442	431	989	990	992	83.018	83.818	83.318	83.3847	55.576	56.376	56.076	56.0093	28.177	28.177	28.177	28.177	70.821	71.821	71.821	71.4877	0.337916	0.768763	1.27396	0.96356	yes	protein	0	-	-	-
Cre10.g445100	CGL50	Predicted protein	21	23	21	21	18	19	1	2	1	23	24	26	4.006	4.806	4.306	4.37267	3.587	4.387	4.087	4.02033	0.144	0.144	0.144	0.144	3.626	4.626	4.626	4.29267	0.0329318	0.0786043	1.05448	0.135986	yes	protein	1	C:chloroplast	-	-
Cre07.g341925			25	31	20	32	27	35	0	1	0	71	72	74	1.147	1.947	1.447	1.51367	1.534	2.334	2.034	1.96733	0	0	0	0	2.579	3.579	3.579	3.24567	0	0.0196438	1.53342	0.00509477	yes	---NA---	0	-	-	-
g9643			42	43	35	28	29	23	207	213	199	23	24	26	7.185	7.985	7.485	7.55167	5.003	5.803	5.503	5.43633	26.778	26.778	26.778	26.778	3.11	4.11	4.11	3.77667	3.54597	0.0524524	0.708254	0.00861673	yes	conserved hypothetical	0	-	-	-
Cre01.g042050			36	39	36	21	24	27	2	3	2	25	26	28	7.616	8.416	7.916	7.98267	5.381	6.181	5.881	5.81433	0.339	0.339	0.339	0.339	4.628	5.628	5.628	5.29467	0.042467	0.045925	0.910532	0.0220485	yes	methionine-r-sulfoxide reductase	3	P:oxidation-reduction process; F:peptide-methionine-(S)-S-oxide reductase activity; P:cellular protein modification process	EC:1.8.4.11	-
Cre09.g396350		Mitochondrial substrate carrier protein	31	27	28	24	27	21	519	556	501	52	53	55	1.891	2.691	2.191	2.25767	1.683	2.483	2.183	2.11633	27.44	27.44	27.44	27.44	3.01	4.01	4.01	3.67667	12.1541	0.00724901	1.61498	0.0151729	yes	mitochondrial carrier protein	2	P:transport; C:integral to membrane	-	-
Cre01.g031750			92	100	98	75	71	80	2	3	2	127	128	130	10.013	10.813	10.313	10.3797	8.527	9.327	9.027	8.96033	0.165	0.165	0.165	0.165	11.423	12.423	12.423	12.0897	0.0158965	0.0103983	1.33194	0.012833	yes	nin one binding protein	0	-	-	-
Cre07.g330100	GTR25	Oligsaccharyl transferase STT3 subunit	289	290	292	295	297	298	49	50	48	283	284	286	25.796	26.596	26.096	26.1627	27.414	28.214	27.914	27.8473	3.194	3.394	3.494	3.36067	20.574	20.674	20.874	20.7073	0.128453	0.0269608	0.732757	0.0441902	yes	dolichyl-diphosphooligosaccharide--protein glycosyltransferase subunit stt3-like	5	C:plasma membrane; P:protein glycosylation; F:oligosaccharyl transferase activity; C:plastid; C:oligosaccharyltransferase complex	-	-
Cre02.g079750			59	64	52	51	60	43	7	5	7	91	92	94	1.984	2.784	2.284	2.35067	1.792	2.592	2.292	2.22533	0.178	0.178	0.178	0.178	2.501	3.501	3.501	3.16767	0.0757232	0.14673	1.35069	0.14198	yes	multi-sensor hybrid histidine kinase	8	P:two-component signal transduction system (phosphorelay); P:peptidyl-histidine phosphorylation; P:regulation of transcription, DNA-dependent; P:signal transduction by phosphorylation; F:ATP binding; F:two-component sensor activity; C:membrane; C:protein histidine kinase complex	-	-
Cre03.g201550			0	0	0	0	0	0	43	41	39	5	6	8	0	0.8	0.3	0.366667	0	0.8	0.5	0.433333	2.532	2.532	2.532	2.532	0.329	0.329	0.329	0.329	6.90545	0.00308085	0.41125	0.0338281	yes	protein	0	-	-	-
Cre14.g631575			3	3	3	4	4	4	142	142	142	18	19	21	0.201	1.001	0.501	0.567667	0.28	1.08	0.78	0.713333	7.187	7.187	7.187	7.187	0.996	0.996	0.996	0.996	12.6606	0.000945939	0.922222	0.0144754	yes	predicted protein [Chlamydomonas reinhardtii]	0	-	-	-
Cre07.g356800			16	20	17	12	14	10	1	2	1	25	26	28	0.791	1.591	1.091	1.15767	0.62	1.42	1.12	1.05333	0.037	0.037	0.037	0.037	1.022	1.022	1.022	1.022	0.0319608	0.134166	0.719718	0.124949	yes	hypothetical protein VOLCADRAFT_98041 [Volvox carteri f. nagariensis]	0	-	-	-
Cre02.g080150			3	5	2	8	7	5	103	112	99	19	20	22	0.18	0.98	0.48	0.546667	0.438	1.238	0.938	0.871333	4.666	4.666	4.666	4.666	0.941	0.941	0.941	0.941	8.53537	0.00175001	0.760097	0.029219	yes	hypothetical protein VOLCADRAFT_89975 [Volvox carteri f. nagariensis]	0	-	-	-
Cre02.g145000			39	43	35	33	31	29	1	2	1	56	57	59	6.982	7.782	7.282	7.34867	6.171	6.971	6.671	6.60433	0.135	0.135	0.135	0.135	8.136	9.136	9.136	8.80267	0.0183707	0.0228195	1.31057	0.0255934	yes	protein	7	P:iron-sulfur cluster assembly; P:thylakoid membrane organization; P:vegetative to reproductive phase transition of meristem; P:ovule development; C:chloroplast; P:positive regulation of transcription, DNA-dependent; P:embryo development ending in seed dormancy	-	-
Cre03.g156150			111	102	121	90	98	79	3	4	3	192	193	195	8.703	9.503	9.003	9.06967	7.371	8.171	7.871	7.80433	0.178	0.178	0.178	0.178	12.44	13.44	13.44	13.1067	0.0196259	0.0136276	1.64484	0.0106512	yes	protein	3	F:RNA binding; F:ATP binding; F:ATP-dependent helicase activity	-	-
Cre03.g159900			72	80	76	62	65	61	3	4	3	115	116	118	9.755	10.555	10.055	10.1217	8.774	9.574	9.274	9.20733	0.307	0.307	0.307	0.307	12.875	13.875	13.875	13.5417	0.030331	0.0266468	1.44924	0.0241917	yes	rio kinase 2	2	F:kinase activity; P:phosphorylation	-	-
Cre17.g707250			55	43	59	52	56	48	348	365	312	88	89	91	3.088	3.888	3.388	3.45467	3.05	3.85	3.55	3.48333	14.562	14.562	14.562	14.562	4.037	5.037	5.037	4.70367	4.21517	0.0411905	1.30831	0.0599378	yes	major facilitator superfamily	2	C:integral to membrane; P:transmembrane transport	-	-
Cre07.g355650	AMT6	Ammonium transporter	25	26	28	21	23	24	8	9	7	76	77	79	1.66	2.46	1.96	2.02667	1.457	2.257	1.957	1.89033	0.402	0.602	0.702	0.568667	4.171	4.271	4.471	4.30433	0.280592	0.0452444	1.89233	0.0418482	no	ammonium transporter	10	C:integral to membrane; F:ammonium transmembrane transporter activity; P:protein polymerization; P:ammonium transmembrane transport; P:response to abscisic acid stimulus; P:response to karrikin; P:methylammonium transport; P:response to nematode; C:nucleus; C:plasma membrane	-	-
Cre07.g329277			12	14	12	11	12	12	570	563	566	12	13	15	1.158	1.958	1.458	1.52467	1.21	2.01	1.71	1.64333	41.604	41.604	41.604	41.604	0.957	0.957	0.957	0.957	27.2873	0.00170913	0.476119	0.00108655	yes	hypothetical protein CHLREDRAFT_188500 [Chlamydomonas reinhardtii]	0	-	-	-
Cre16.g691900			74	67	79	67	61	54	2	3	2	116	117	119	7.077	7.877	7.377	7.44367	6.093	6.893	6.593	6.52633	0.145	0.145	0.145	0.145	9.167	10.167	10.167	9.83367	0.0194796	0.0143312	1.47497	0.0135179	yes	trna pseudouridine synthase-like	7	C:mitochondrion; F:RNA binding; P:RNA modification; P:pseudouridine synthesis; F:pseudouridine synthase activity; P:tRNA processing; F:isomerase activity	-	-
Cre02.g118350			11	15	9	16	17	16	44	42	43	11	12	14	0.651	1.451	0.951	1.01767	0.989	1.789	1.489	1.42233	1.879	1.879	1.879	1.879	0.538	0.538	0.538	0.538	1.84638	0.15639	0.300727	0.103953	yes	major facilitator superfamily domain-containing protein 6-like	2	C:integral to membrane; P:transmembrane transport	-	-
Cre09.g395600			91	100	91	78	75	71	3	4	3	126	127	129	6.751	7.551	7.051	7.11767	5.641	6.441	6.141	6.07433	0.17	0.17	0.17	0.17	7.501	8.501	8.501	8.16767	0.0238842	0.0195532	1.31983	0.0237027	yes	gtpase obg-like	5	F:GTP binding; F:GTPase activity; P:GTP catabolic process; F:magnesium ion binding; F:nucleotide binding	-	-
Cre10.g432950			13	15	13	10	7	10	83	88	83	19	20	22	1.009	1.809	1.309	1.37567	0.811	1.611	1.311	1.24433	4.873	4.873	4.873	4.873	1.219	1.219	1.219	1.219	3.54228	0.0404527	0.756673	0.0479767	yes	protein	0	-	-	-
g5334			119	123	112	89	96	83	3	5	3	94	95	97	19.631	20.431	19.931	19.9977	15.335	16.135	15.835	15.7683	0.374	0.374	0.374	0.374	12.814	13.814	13.814	13.4807	0.0187022	0.0190188	0.856151	0.0587461	yes	sec-c motif domain protein	0	-	-	-
Cre02.g091400	CLPB2	ClpB chaperone, Hsp100 family	23	29	21	22	25	16	4	3	3	20	21	23	1.285	2.085	1.585	1.65167	1.284	2.084	1.784	1.71733	0.127	0.127	0.127	0.127	0.877	0.877	0.877	0.877	0.076892	0.194536	0.420825	0.418875	yes	atp-dependent clp atp-binding subunit	4	P:protein metabolic process; P:response to stress; F:ATP binding; F:nucleoside-triphosphatase activity	EC:3.6.1.15	map00230:Purine metabolism, map00730:Thiamine metabolism
g4370			56	47	51	56	55	55	4	6	4	86	87	89	7.145	7.945	7.445	7.51167	7.33	8.13	7.83	7.76333	0.386	0.386	0.386	0.386	8.962	9.962	9.962	9.62867	0.0513867	0.0693951	1.22534	0.0678654	yes	protein	3	P:cellular process; P:response to chemical stimulus; P:response to stress	-	-
Cre13.g569700			99	112	97	60	54	65	4	3	4	104	105	107	5.433	6.233	5.733	5.79967	3.44	4.24	3.94	3.87333	0.166	0.166	0.166	0.166	4.671	5.671	5.671	5.33767	0.0286223	0.0222828	1.3375	0.0462222	yes	hypothetical protein VOLCADRAFT_117049 [Volvox carteri f. nagariensis]	0	-	-	-
g15714			177	189	154	166	160	147	5	4	4	212	213	215	6.496	7.296	6.796	6.86267	6.134	6.934	6.634	6.56733	0.111	0.111	0.111	0.111	6.4	7.4	7.4	7.06667	0.0161745	0.0124473	1.06721	0.0195497	yes	---NA---	0	-	-	-
g8684			132	132	132	116	116	116	4	3	2	264	265	267	9.55	10.35	9.85	9.91667	8.9	9.7	9.4	9.33333	0.222	0.222	0.222	0.222	16.025	17.025	17.025	16.6917	0.0223866	0.021797	1.75515	0.0135818	yes	u3 small nucleolar ribonucleoprotein protein mpp10-like	0	-	-	-
Cre14.g616650			12	15	9	8	7	7	162	162	162	18	19	21	0.68	1.48	0.98	1.04667	0.414	1.214	0.914	0.847333	5.83	5.83	5.83	5.83	0.843	0.843	0.843	0.843	5.57006	0.00688357	0.694399	0.00901955	yes	predicted protein [Chlamydomonas reinhardtii]	0	-	-	-
Cre06.g287200			60	56	60	59	61	67	2	3	2	57	58	60	11.174	11.974	11.474	11.5407	11.866	12.666	12.366	12.2993	0.282	0.282	0.282	0.282	8.772	9.772	9.772	9.43867	0.0244353	0.0287217	0.771514	0.0675413	yes	predicted protein [Chlamydomonas reinhardtii]	0	-	-	-
g5365			150	134	150	108	101	98	158	158	158	132	133	135	3.689	4.489	3.989	4.05567	2.613	3.413	3.113	3.04633	2.923	2.923	2.923	2.923	2.652	3.652	3.652	3.31867	0.72072	0.657286	1.07003	0.378627	yes	hypothetical protein VOLCADRAFT_87299 [Volvox carteri f. nagariensis]	0	-	-	-
g15441			1	3	1	4	2	4	191	211	167	17	18	20	0.122	0.922	0.422	0.488667	0.255	1.055	0.755	0.688333	16.913	16.913	16.913	16.913	1.616	1.616	1.616	1.616	34.6105	0.000105216	1.53175	0.0062686	yes	protein of clr family	0	-	-	-
g9699			89	89	89	107	107	107	3	3	3	155	156	158	4.127	4.927	4.427	4.49367	5.182	5.982	5.682	5.61533	0.105	0.105	0.105	0.105	5.939	6.939	6.939	6.60567	0.0233662	0.0196638	1.15998	0.0151014	yes	predicted protein [Chlamydomonas reinhardtii]	0	-	-	-
Cre07.g347850			55	58	51	51	43	59	1	3	1	93	94	96	5.196	5.996	5.496	5.56267	5.033	5.833	5.533	5.46633	0.071	0.071	0.071	0.071	7.261	8.261	8.261	7.92767	0.0127637	0.0110032	1.41625	0.0087105	yes	predicted protein [Chlamydomonas reinhardtii]	2	F:histone-lysine N-methyltransferase activity; P:histone lysine methylation	-	-
Cre02.g118150			2	3	2	0	0	0	83	90	78	4	5	7	0.273	1.073	0.573	0.639667	0	0.8	0.5	0.433333	7.947	7.947	7.947	7.947	0.451	0.451	0.451	0.451	12.4237	0.00424073	0.56375	0.00653152	yes	predicted protein [Chlamydomonas reinhardtii]	0	-	-	-
Cre12.g503250			47	54	47	53	43	56	1	2	1	78	79	81	5.409	6.209	5.709	5.77567	6.371	7.171	6.871	6.80433	0.087	0.087	0.087	0.087	7.323	8.323	8.323	7.98967	0.0150632	0.0156455	1.16065	0.0129375	yes	hypothetical protein CHLREDRAFT_169627 [Chlamydomonas reinhardtii]	0	-	-	-
g11665			10	6	12	9	8	7	108	112	132	20	21	23	2.382	3.182	2.682	2.74867	1.991	2.791	2.491	2.42433	20.177	20.177	20.177	20.177	3.938	4.938	4.938	4.60467	7.34065	0.0112956	1.76926	0.0254937	yes	protein	0	-	-	-
Cre01.g019200			94	98	89	76	80	71	3	3	3	173	174	176	7.468	8.268	7.768	7.83467	6.375	7.175	6.875	6.80833	0.182	0.182	0.182	0.182	11.48	12.48	12.48	12.1467	0.0232301	0.018308	1.73937	0.0126151	yes	protein	1	C:intracellular	-	-
g9844			148	148	148	124	124	124	2	2	2	134	135	137	17.688	18.488	17.988	18.0547	15.354	16.154	15.854	15.7873	0.181	0.181	0.181	0.181	13.036	14.036	14.036	13.7027	0.0100251	0.00572461	0.868887	0.0158768	yes	ribosomal protein l11 methyltransferase	6	F:protein methyltransferase activity; C:cytoplasm; P:protein methylation; F:methyltransferase activity; F:transferase activity; P:methylation	-	-
Cre15.g639700			94	98	95	92	87	98	1	2	1	128	129	131	6.174	6.974	6.474	6.54067	6.311	7.111	6.811	6.74433	0.05	0.05	0.05	0.05	6.947	7.947	7.947	7.61367	0.00764448	0.00372596	1.11756	0.00483027	yes	protein of clr family	0	-	-	-
Cre04.g215350			117	121	117	110	123	115	4	5	4	231	232	234	8.427	9.227	8.727	8.79367	8.2	9	8.7	8.63333	0.218	0.218	0.218	0.218	13.57	14.57	14.57	14.2367	0.0247906	0.022339	1.61889	0.013859	yes	transducin family protein	4	F:nucleotide binding; P:biological_process; P:protein import into nucleus; C:intracellular	-	-
Cre13.g574400	CYG55	Adenylate/guanylate cyclase	26	28	23	21	23	22	249	259	231	41	42	44	0.549	1.349	0.849	0.915667	0.463	1.263	0.963	0.896333	3.974	3.974	3.974	3.974	0.715	0.715	0.715	0.715	4.34001	0.0138363	0.566112	0.0205714	yes	guanylate cyclase	5	P:intracellular signal transduction; F:phosphorus-oxygen lyase activity; C:intracellular; P:cyclic nucleotide biosynthetic process; F:nucleotide binding	-	-
Cre13.g575500			68	68	68	61	61	61	4	4	4	86	87	89	4.246	5.046	4.546	4.61267	4.038	4.838	4.538	4.47133	0.192	0.192	0.192	0.192	4.451	5.451	5.451	5.11767	0.0416245	0.0423097	1.12671	0.0602358	yes	protein	0	-	-	-
Cre13.g576150			54	60	55	47	51	40	146	134	156	70	71	73	3.864	4.664	4.164	4.23067	3.438	4.238	3.938	3.87133	7.845	7.845	7.845	7.845	4.02	5.02	5.02	4.68667	1.85432	0.182254	1.18452	0.172555	yes	l- type i	3	P:cellular amino acid metabolic process; F:hydrolase activity; F:asparaginase activity	-	-
Cre06.g277100			71	65	76	58	65	70	10	12	10	67	68	70	9.378	10.178	9.678	9.74467	8.002	8.802	8.502	8.43533	0.999	0.999	0.999	0.999	7.313	8.313	8.313	7.97967	0.102518	0.227411	0.944444	0.399975	yes	saccharopine dehydrogenase	5	P:oxidation-reduction process; F:oxidoreductase activity; F:nucleotide binding; F:saccharopine dehydrogenase (NAD+, L-lysine-forming) activity; F:saccharopine dehydrogenase (NAD+, L-glutamate-forming) activity	-	-
Cre12.g524950			49	60	51	35	32	29	3	4	3	75	76	78	5.642	6.442	5.942	6.00867	4.209	5.009	4.709	4.64233	0.261	0.261	0.261	0.261	7.136	8.136	8.136	7.80267	0.0434373	0.049692	1.62428	0.0486033	yes	ribosome biogenesis gtp-binding protein	1	P:cellular process	-	-
Cre06.g281250	CFA1	Cyclopropane fatty acid synthase	77	80	77	100	112	98	31	34	29	133	134	136	4.333	5.133	4.633	4.69967	5.877	6.677	6.377	6.31033	1.319	1.319	1.319	1.319	6.184	7.184	7.184	6.85067	0.280658	0.759032	1.07593	0.693303	yes	cyclopropane-fatty-acyl-phospholipid synthase	2	P:lipid biosynthetic process; F:catalytic activity	-	-
Cre12.g505150			24	23	26	20	16	21	2	3	2	44	45	47	1.095	1.895	1.395	1.46167	0.953	1.753	1.453	1.38633	0.069	0.069	0.069	0.069	1.658	1.658	1.658	1.658	0.0472064	0.116194	0.945807	0.0809572	yes	hypothetical protein CHLREDRAFT_169660 [Chlamydomonas reinhardtii]	0	-	-	-
Cre04.g229250			9	9	9	12	12	12	233	233	233	27	28	30	0.566	1.366	0.866	0.932667	0.788	1.588	1.288	1.22133	10.556	10.556	10.556	10.556	1.299	1.299	1.299	1.299	11.3181	0.00177951	0.81801	0.0100148	yes	---NA---	0	-	-	-
g14300			27	31	24	26	277	21	0	1	0	25	26	28	2.461	3.261	2.761	2.82767	2.475	3.275	2.975	2.90833	0	0	0	0	1.883	1.883	1.883	1.883	0	0.0174645	0.574962	0.0456527	yes	nad(+) diphosphatase	3	F:metal ion binding; F:hydrolase activity; F:NAD+ diphosphatase activity	-	-
g7524			5	6	5	7	8	7	27	25	25	22	23	25	0.708	1.508	1.008	1.07467	0.925	1.725	1.425	1.35833	2.812	2.812	2.812	2.812	0.878	0.878	0.878	0.878	2.61663	0.144241	0.508986	0.147203	yes	protein	0	-	-	-
Cre03.g195750			61	54	65	69	76	61	1	2	1	68	69	71	6.648	7.448	6.948	7.01467	7.986	8.786	8.486	8.41933	0.084	0.084	0.084	0.084	6.226	7.226	7.226	6.89267	0.0119749	0.00869359	0.822445	0.0172236	yes	retinoblastoma-binding protein 5-like	0	-	-	-
g1522			100	89	112	60	65	54	6	7	6	70	71	73	8.257	9.057	8.557	8.62367	4.862	5.662	5.362	5.29533	0.399	0.399	0.399	0.399	4.645	5.645	5.645	5.31167	0.046268	0.0676763	0.996998	0.212199	yes	seryl-trna synthetase	25	P:sulfur amino acid metabolic process; P:regulation of protein dephosphorylation; F:serine-tRNA ligase activity; P:embryo development ending in seed dormancy; F:nucleotide binding; P:photosystem II assembly; P:chloroplast relocation; C:chloroplast; P:seryl-tRNA aminoacylation; P:iron-sulfur cluster assembly; P:leaf morphogenesis; P:cellular amino acid biosynthetic process; P:vegetative to reprodu…	EC:6.1.1.11	map00970:Aminoacyl-tRNA biosynthesis
Cre12.g530350	IRT2	Iron-nutrition responsive ZIP family transporter	8	10	9	17	21	18	487	501	490	59	60	62	0.646	1.446	0.946	1.01267	1.434	2.234	1.934	1.86733	29.748	29.748	29.748	29.748	3.938	4.938	4.938	4.60467	29.3759	0.000482477	2.21038	0.0151074	yes	iron-nutrition responsive zip family transporter	4	P:metal ion transport; C:membrane; F:metal ion transmembrane transporter activity; P:transmembrane transport	-	-
Cre09.g407100			137	145	123	107	112	101	2	3	2	164	165	167	19.427	20.227	19.727	19.7937	15.7	16.5	16.2	16.1333	0.214	0.214	0.214	0.214	19.1	20.1	20.1	19.7667	0.0108115	0.0047159	1.21818	0.00791892	yes	28s ribosomal protein mitochondrial	1	C:intracellular	-	-
Cre06.g284500		3\'-5\' Exoribonuclease PH component of the Exosome	87	76	89	69	70	69	4	6	4	119	120	122	13.159	13.959	13.459	13.5257	10.901	11.701	11.401	11.3343	0.458	0.458	0.458	0.458	14.749	15.749	15.749	15.4157	0.0338615	0.0316009	1.34595	0.0388493	yes	exosome complex component rrp41-like	6	F:3'-5'-exoribonuclease activity; F:RNA binding; F:tRNA nucleotidyltransferase activity; C:cytosol; P:RNA processing; P:regulation of RNA metabolic process	EC:2.7.7.56	-
g4166			27	27	27	25	25	25	8	8	8	24	25	27	3.113	3.913	3.413	3.47967	3.011	3.811	3.511	3.44433	0.697	0.697	0.697	0.697	2.287	3.287	3.287	2.95367	0.200307	0.498439	0.862503	0.82537	yes	protein	1	C:chloroplast	-	-
g11944			27	32	25	32	35	29	51	56	43	43	44	46	2.434	3.234	2.734	2.80067	3.013	3.813	3.513	3.44633	3.476	3.476	3.476	3.476	3.203	4.203	4.203	3.86967	1.24113	0.315328	1.10228	0.385748	yes	calcium-dependent protein kinase	2	F:binding; F:protein kinase activity	-	-
g3518			40	37	45	39	45	39	3	2	1	111	112	114	9.026	9.826	9.326	9.39267	8.944	9.744	9.444	9.37733	0.35	0.35	0.35	0.35	21.227	22.227	22.227	21.8937	0.0372631	0.0453507	2.2811	0.012779	yes	small nucleolar ribonucleoprotein u3 component	7	F:structural constituent of ribosome; C:cytosolic small ribosomal subunit; P:translation; F:rRNA binding; C:plastid; C:mitochondrion; P:ribosome biogenesis	-	-
g4380	MMP8	Metalloproteinase of VMP family	1	2	1	0	1	0	30	32	28	5	6	8	0.075	0.875	0.375	0.441667	0	0.8	0.5	0.433333	1.699	1.699	1.699	1.699	0.309	0.309	0.309	0.309	3.84679	0.0296954	0.38625	0.092295	yes	metalloproteinase of vmp family	0	-	-	-
Cre09.g411700			9	10	8	9	11	9	80	77	77	19	20	22	0.514	1.314	0.814	0.880667	0.537	1.337	1.037	0.970333	3.325	3.325	3.325	3.325	0.897	0.897	0.897	0.897	3.77555	0.0214839	0.670905	0.0505623	yes	hypothetical protein CHLREDRAFT_175400 [Chlamydomonas reinhardtii]	0	-	-	-
Cre14.g633150			8	8	9	10	12	10	2	1	0	28	29	31	0.325	1.125	0.625	0.691667	0.382	1.182	0.882	0.815333	0.031	0.031	0.031	0.031	0.941	0.941	0.941	0.941	0.0448193	0.369414	0.796108	0.103339	yes	hypothetical protein VOLCADRAFT_100275 [Volvox carteri f. nagariensis]	0	-	-	-
Cre07.g332550	PSL1	Signal peptide peptidase, eukaryotic-type	179	165	188	147	15	147	3	4	3	211	212	214	28.475	29.275	28.775	28.8417	24.425	25.225	24.925	24.8583	0.361	0.361	0.361	0.361	27.605	28.605	28.605	28.2717	0.0125166	0.00921721	1.13399	0.014866	yes	protein	5	P:pollen germination; C:endoplasmic reticulum membrane; P:pollen development; F:aspartic-type endopeptidase activity; C:integral to membrane	EC:3.4.23.0	-
g9426			1373	1399	1231	2252	2321	2426	1145	1178	1098	3368	3369	3371	65.51	66.31	65.81	65.8767	112.428	113.228	112.928	112.861	41.256	41.256	41.256	41.256	132.765	133.765	133.765	133.432	0.626261	0.888365	1.18138	0.846233	yes	multicopper ferroxidase	4	F:oxidoreductase activity; F:copper ion binding; P:transport; P:oxidation-reduction process	-	-
Cre10.g445150			35	38	29	35	33	37	3	5	3	43	44	46	2.132	2.932	2.432	2.49867	2.227	3.027	2.727	2.66033	0.138	0.138	0.138	0.138	2.164	3.164	3.164	2.83067	0.0552295	0.0951855	1.04526	0.136181	yes	probable exonuclease mut-7 homolog	4	P:nucleobase-containing compound metabolic process; F:nucleic acid binding; F:3'-5' exonuclease activity; C:intracellular	-	-
Cre01.g054900			30	30	30	32	32	32	2	2	2	73	74	76	1.258	2.058	1.558	1.62467	1.45	2.25	1.95	1.88333	0.066	0.066	0.066	0.066	2.581	3.581	3.581	3.24767	0.0406237	0.07712	1.59156	0.0298858	yes	hypothetical protein VOLCADRAFT_103913 [Volvox carteri f. nagariensis]	0	-	-	-
Cre01.g016750			1	2	1	2	1	1	25	23	23	0	1	3	0.143	0.943	0.443	0.509667	0.149	0.949	0.649	0.582333	2.485	2.485	2.485	2.485	0	0	0	0	4.87574	0.102015	0	0.0401957	yes	chloroplast photosystem ii-associated 22 kda protein	13	F:xanthophyll binding; P:stomatal complex morphogenesis; C:PSII associated light-harvesting complex II; P:positive regulation of catalytic activity; P:starch biosynthetic process; P:photosystem II assembly; P:maltose metabolic process; P:response to karrikin; F:chlorophyll binding; P:nonphotochemical quenching; P:cysteine biosynthetic process; P:rRNA processing; P:thylakoid membrane organization	-	-
Cre03.g192900			35	35	37	22	19	23	2	2	2	55	56	58	1.307	2.107	1.607	1.67367	0.858	1.658	1.358	1.29133	0.056	0.056	0.056	0.056	1.697	1.697	1.697	1.697	0.0334595	0.0573796	1.02352	0.0531	yes	predicted protein [Chlamydomonas reinhardtii]	0	-	-	-
g16758		Cytochrome P450, CYP97 superfamily; carotenoid hydroxylase	44	44	44	35	35	35	0	0	0	33	34	36	4.158	4.958	4.458	4.52467	3.619	4.419	4.119	4.05233	0	0	0	0	2.7	3.7	3.7	3.36667	0	0.0055827	0.837294	0.0253354	yes	cytochrome carotenoid hydroxylase	7	F:electron carrier activity; F:monooxygenase activity; F:heme binding; F:oxidoreductase activity, acting on paired donors, with incorporation or reduction of molecular oxygen; C:plastid; P:oxidation-reduction process; P:electron transport	-	-
Cre06.g302050		1,3-beta-D-glucan synthase	13	15	9	11	7	15	600	654	576	87	88	90	0.318	1.118	0.618	0.684667	0.281	1.081	0.781	0.714333	11.103	11.103	11.103	11.103	1.759	2.759	2.759	2.42567	16.2167	0.00090506	2.55227	0.0231354	yes	glycosyl transferase	5	P:(1->3)-beta-D-glucan biosynthetic process; F:1,3-beta-D-glucan synthase activity; C:1,3-beta-D-glucan synthase complex; P:starch metabolic process; P:sucrose metabolic process	EC:2.4.1.34	map00500:Starch and sucrose metabolism
g9962			3	5	3	1	2	1	14	16	15	1	2	1	0.308	1.108	0.608	0.674667	0.107	0.907	0.607	0.540333	1.089	1.089	1.089	1.089	0.085	0.085	0.085	0.085	1.61413	0.326937	0.0937155	0.142131	yes	predicted protein [Chlamydomonas reinhardtii]	0	-	-	-
Cre12.g521550			0	1	0	0	0	0	63	65	56	1	3	1	0	0.8	0.3	0.366667	0	0.8	0.5	0.433333	3.47	3.47	3.47	3.47	0.06	0.06	0.06	0.06	9.46364	0.00142017	0.075	0.00264858	yes	morn repeat protein	0	-	-	-
Cre12.g538500			246	265	232	200	178	212	5	6	5	434	435	437	23.483	24.283	23.783	23.8497	19.842	20.642	20.342	20.2753	0.361	0.361	0.361	0.361	34.156	35.156	35.156	34.8227	0.0151365	0.018977	1.70313	0.0155185	yes	wd40 repeat-containing protein smu1	0	-	-	-
Cre05.g241400			74	78	76	82	90	88	151	161	143	166	167	169	3.619	4.419	3.919	3.98567	4.189	4.989	4.689	4.62233	5.584	5.584	5.584	5.584	6.425	7.425	7.425	7.09167	1.40102	0.268884	1.48827	0.525363	yes	ferric reductase-like transmembrane component	8	P:oxidation-reduction process; F:oxidoreductase activity; C:integral to membrane; C:membrane; F:oxidoreductase activity, acting on paired donors, with incorporation or reduction of molecular oxygen; F:heme binding; F:electron carrier activity; F:iron ion binding	-	-
Cre02.g090500			36	40	36	37	36	29	1	0	1	39	40	42	2.027	2.827	2.327	2.39367	2.118	2.918	2.618	2.55133	0.043	0.043	0.043	0.043	1.815	2.815	2.815	2.48167	0.0179641	0.0275741	0.964702	0.0536969	yes	dead (asp-glu-ala-asp) box polypeptide 20	8	P:negative regulation of transcription from RNA polymerase II promoter; F:protein binding; P:mRNA processing; C:transcriptional repressor complex; C:cytoplasm; F:helicase activity; P:RNA splicing; P:induction of apoptosis	-	-
Cre02.g092100			54	59	61	48	32	54	1	2	1	73	74	76	12.644	13.444	12.944	13.0107	11.739	12.539	12.239	12.1723	0.177	0.177	0.177	0.177	14.125	15.125	15.125	14.7917	0.0136042	0.0115954	1.20624	0.0150019	yes	---NA---	0	-	-	-
Cre01.g007000			78	80	78	56	53	53	8	9	8	86	87	89	6.139	6.939	6.439	6.50567	4.303	5.103	4.803	4.73633	0.489	0.489	0.489	0.489	5.607	6.607	6.607	6.27367	0.0751652	0.117976	1.29473	0.192804	yes	atp-binding cassette superfamily	6	F:ATPase activity; F:ATP binding; F:nucleotide binding; C:membrane; F:nucleoside-triphosphatase activity; P:ATP catabolic process	-	-
Cre10.g452500			97	97	100	78	74	80	4	5	4	133	134	136	7.285	8.085	7.585	7.65167	6.119	6.919	6.619	6.55233	0.227	0.227	0.227	0.227	8.192	9.192	9.192	8.85867	0.0296667	0.0263755	1.32852	0.0323906	yes	pre-rrna-processing protein	2	F:nucleotide binding; C:nucleus	-	-
Cre16.g649350			116	98	123	112	123	112	3	4	3	196	197	199	16.087	16.887	16.387	16.4537	16.224	17.024	16.724	16.6573	0.315	0.315	0.315	0.315	22.461	23.461	23.461	23.1277	0.0191447	0.0154245	1.37811	0.0128225	yes	hypothetical protein CHLREDRAFT_193202 [Chlamydomonas reinhardtii]	0	-	-	-
Cre12.g533050			287	299	312	213	239	251	4	5	4	374	375	377	26.793	27.593	27.093	27.1597	23.305	24.105	23.805	23.7383	0.282	0.282	0.282	0.282	28.774	29.774	29.774	29.4407	0.010383	0.0108565	1.23518	0.0142217	yes	protein	1	F:GTP binding	-	-
Cre03.g176350	PLP5	Plastid lipid associated protein	32	32	32	16	16	16	5	2	5	36	37	39	4.055	4.855	4.355	4.42167	2.118	2.918	2.618	2.55133	0.479	0.479	0.479	0.479	3.77	3.77	3.77	3.77	0.10833	0.219229	1.29198	0.331258	yes	probable plastid-lipid-associated protein chloroplastic-like	3	C:chloroplast thylakoid; F:structural molecule activity; C:membrane	-	-
g7574			4	5	4	3	2	2	300	300	300	5	6	8	0.302	1.102	0.602	0.668667	0.158	0.958	0.658	0.591333	16.279	16.279	16.279	16.279	0.312	0.312	0.312	0.312	24.3455	0.000526184	0.325678	0.000454667	yes	---NA---	0	-	-	-
Cre07.g323450			65	71	45	56	65	65	2	2	2	82	83	85	4.798	5.598	5.098	5.16467	5.012	5.812	5.512	5.44533	0.112	0.112	0.112	0.112	5.002	6.002	6.002	5.66867	0.0216858	0.0165983	1.03269	0.024688	yes	ribosomal rna-processing protein 8-like	2	F:methyltransferase activity; P:methylation	EC:2.1.1.0	-
Cre12.g528900			208	208	208	133	133	133	4	4	4	303	304	306	36.802	37.602	37.102	37.1687	24.698	25.498	25.198	25.1313	0.538	0.538	0.538	0.538	44.514	45.514	45.514	45.1807	0.0144746	0.0121944	1.785	0.0134371	yes	60s ribosome subunit biogenesis protein nip7 homolog	3	C:nucleolus; F:RNA binding; P:ribosome assembly	-	-
Cre02.g085850	ARS6	Arylsulfatase	33	36	33	35	27	35	19	16	11	48	49	51	1.996	2.796	2.296	2.36267	2.148	2.948	2.648	2.58133	0.732	0.732	0.732	0.732	2.4	3.4	3.4	3.06667	0.309819	0.0478098	1.15332	0.0477806	no	protein	0	-	-	-
g16193			11	11	11	5	5	5	0	0	0	12	13	15	0.453	1.253	0.753	0.819667	0.215	1.015	0.715	0.648333	0	0	0	0	0.409	0.409	0.409	0.409	0	0.10414	0.402956	0.165938	yes	protein	0	-	-	-
g8394			129	135	110	123	121	143	3	4	3	142	143	145	17.11	17.91	17.41	17.4767	16.901	17.701	17.401	17.3343	0.301	0.301	0.301	0.301	15.344	16.344	16.344	16.0107	0.017223	0.010949	0.923338	0.0208497	yes	protein	2	F:molecular_function; P:biological_process	-	-
g6287			168	176	143	124	134	112	5	3	4	225	226	228	19.064	19.864	19.364	19.4307	14.579	15.379	15.079	15.0123	0.343	0.343	0.343	0.343	20.723	21.723	21.723	21.3897	0.0176525	0.0222934	1.41251	0.0278744	yes	#NAME?	5	P:cellular macromolecule metabolic process; F:iron-sulfur cluster binding; P:macromolecule modification; P:primary metabolic process; F:catalytic activity	-	-
Cre03.g176800	FPG1	Folylpolyglutamate synthase	43	60	37	45	48	38	1	2	1	60	61	63	4.376	5.176	4.676	4.74267	4.784	5.584	5.284	5.21733	0.077	0.077	0.077	0.077	4.878	5.878	5.878	5.54467	0.0162356	0.0185291	1.05265	0.0221684	yes	folylpolyglutamate synthase	5	F:tetrahydrofolylpolyglutamate synthase activity; P:tetrahydrofolylpolyglutamate biosynthetic process; F:ATP binding; P:glutamate metabolic process; P:folic acid biosynthetic process	EC:6.3.2.17	map00790:Folate biosynthesis
Cre13.g573050			113	121	111	76	82	87	2	3	2	147	148	150	19.67	20.47	19.97	20.0367	14.909	15.709	15.409	15.3423	0.263	0.263	0.263	0.263	21.145	22.145	22.145	21.8117	0.0131259	0.00707967	1.4097	0.00992283	yes	protein	2	C:small-subunit processome; P:rRNA processing	-	-
Cre01.g016600	PSBS1	Chloroplast Photosystem II-associated 22 kDa protein	3	6	2	0	1	0	25	23	31	5	6	8	0.417	1.217	0.717	0.783667	0	0.8	0.5	0.433333	2.627	2.627	2.627	2.627	0.574	0.574	0.574	0.574	3.35219	0.176606	0.7175	0.204587	yes	chloroplast photosystem ii-associated 22 kda protein	13	F:xanthophyll binding; P:stomatal complex morphogenesis; C:PSII associated light-harvesting complex II; P:positive regulation of catalytic activity; P:starch biosynthetic process; P:photosystem II assembly; P:maltose metabolic process; P:response to karrikin; F:chlorophyll binding; P:nonphotochemical quenching; P:cysteine biosynthetic process; P:rRNA processing; P:thylakoid membrane organization	-	-
Cre02.g113250			44	50	39	58	61	54	2	3	2	87	88	90	4.877	5.677	5.177	5.24367	6.715	7.515	7.215	7.14833	0.168	0.168	0.168	0.168	7.878	8.878	8.878	8.54467	0.0320386	0.0386	1.18137	0.0224484	yes	wd40 repeat-like protein	0	-	-	-
Cre06.g269100			19	23	15	21	17	18	56	57	49	20	21	23	2.641	3.441	2.941	3.00767	2.468	3.268	2.968	2.90133	5.885	5.885	5.885	5.885	2.297	3.297	3.297	2.96367	1.95667	0.156069	1.00887	0.103101	yes	gcn5-related n-acetyltransferase family-like protein	3	F:transferase activity; F:N-acetyltransferase activity; C:plastid	-	-
Cre10.g466450			71	67	71	70	71	71	4	3	4	154	155	157	5.7	6.5	6	6.06667	5.954	6.754	6.454	6.38733	0.182	0.182	0.182	0.182	10.216	11.216	11.216	10.8827	0.03	0.0291664	1.66065	0.0143232	yes	potential single-stranded nucleic acid binding protein	5	F:RNA binding; F:nucleic acid binding; F:nucleotide binding; P:mRNA processing; C:nucleus	-	-
Cre01.g012350			161	176	135	155	165	146	4	5	2	285	286	288	8.52	9.32	8.82	8.88667	8.512	9.312	9.012	8.94533	0.12	0.12	0.12	0.12	12.375	13.375	13.375	13.0417	0.0135034	0.0166811	1.43632	0.013017	yes	protein	3	P:transcription, DNA-dependent; F:DNA-directed DNA polymerase activity; F:DNA binding	-	-
Cre03.g168500			19	21	19	11	9	7	0	0	0	26	27	29	3.253	4.053	3.553	3.61967	1.609	2.409	2.109	2.04233	0	0	0	0	3.678	4.678	4.678	4.34467	0	0.0369059	1.94188	0.044323	yes	uncharacterized protein c12orf45 homolog	0	-	-	-
Cre12.g492900			1	2	1	1	1	1	286	298	265	11	12	14	0.135	0.935	0.435	0.501667	0.141	0.941	0.641	0.574333	29.238	29.238	29.238	29.238	1.229	1.229	1.229	1.229	58.2817	4.10304e-05	1.30606	0.00102831	yes	protein	3	F:nucleotidyltransferase activity; F:transferase activity; F:RNA-directed RNA polymerase activity	-	-
Cre16.g679250	ELI1	Early light-inducible protein	72	72	72	53	53	53	11	11	11	57	58	60	14.251	15.051	14.551	14.6177	10.957	11.757	11.457	11.3903	1.646	1.646	1.646	1.646	9.323	10.323	10.323	9.98967	0.112603	0.276374	0.87803	0.542284	yes	protein	5	C:plastid; C:chloroplast; C:integral to membrane; C:membrane; C:chloroplast membrane	-	-
Cre17.g714750			2	3	2	2	2	2	83	76	89	2	3	5	0.363	1.163	0.663	0.729667	0.379	1.179	0.879	0.812333	11.377	11.377	11.377	11.377	0.3	0.3	0.3	0.3	15.5921	0.00240008	0.254453	0.00142589	yes	hydroxyproline-rich glycoprotein	0	-	-	-
g9645	PSBP5	Thylakoid-anchored PsbP-like protein	17	17	17	17	17	17	2	2	2	9	10	12	3.227	4.027	3.527	3.59367	3.37	4.17	3.87	3.80333	0.287	0.287	0.287	0.287	1.412	1.412	1.412	1.412	0.0798627	0.207558	0.338609	0.728385	yes	thylakoid-anchored -like protein	4	C:oxygen evolving complex; F:calcium ion binding; P:photosynthesis; C:extrinsic to membrane	-	-
g4396			85	76	89	76	73	65	525	561	534	78	79	81	1.692	2.492	1.992	2.05867	1.518	2.318	2.018	1.95133	7.841	7.841	7.841	7.841	1.283	1.283	1.283	1.283	3.80878	0.0481001	0.553494	0.0253494	yes	hypothetical protein VOLCADRAFT_100209 [Volvox carteri f. nagariensis]	0	-	-	-
Cre12.g500700			28	30	29	24	28	22	81	90	81	34	35	37	3.797	4.597	4.097	4.16367	3.4	4.2	3.9	3.83333	8.307	8.307	8.307	8.307	3.81	4.81	4.81	4.47667	1.99512	0.157817	1.14524	0.13323	yes	cg17260 cg17260-pa	11	F:zinc ion binding; F:metal ion binding; P:intracellular signal transduction; F:protein serine/threonine kinase activity; F:protein kinase activity; F:small GTPase regulator activity; P:protein phosphorylation; F:ATP binding; C:intracellular; F:phospholipid binding; F:transferase activity, transferring phosphorus-containing groups	-	-
Cre08.g358350			99	121	85	84	75	84	2	3	2	136	137	139	5.851	6.651	6.151	6.21767	5.185	5.985	5.685	5.61833	0.089	0.089	0.089	0.089	6.642	7.642	7.642	7.30867	0.0143141	0.0085801	1.27686	0.0107396	yes	translation factor for chloroplast psbc mrna	3	C:plastid; C:chloroplast stroma; C:chloroplast	-	-
g18063			38	43	38	31	35	32	3	2	3	50	51	53	3.648	4.448	3.948	4.01467	3.108	3.908	3.608	3.54133	0.218	0.218	0.218	0.218	3.966	4.966	4.966	4.63267	0.0543009	0.0812382	1.27073	0.104186	yes	ribosome biogenesis gtp-binding protein	1	F:nucleotide binding	-	-
Cre07.g315550			21	23	19	45	43	43	200	179	232	76	77	79	1.811	2.611	2.111	2.17767	3.982	4.782	4.482	4.41533	13.478	13.478	13.478	13.478	5.514	6.514	6.514	6.18067	6.18919	0.0139301	1.36219	0.103387	yes	mitochondrial atpase	5	F:ATP binding; P:tricarboxylic acid cycle; F:phosphoenolpyruvate carboxylase activity; F:catalytic activity; P:carbon fixation	-	-
Cre01.g011900			14	16	14	14	12	14	354	365	342	25	26	28	0.615	1.415	0.915	0.981667	0.642	1.442	1.142	1.07533	11.76	11.76	11.76	11.76	0.908	0.908	0.908	0.908	11.9796	0.00225219	0.629681	0.00432839	yes	protein	5	P:metabolic process; F:catalytic activity; F:sulfuric ester hydrolase activity; P:phenol-containing compound metabolic process; F:arylsulfatase activity	-	-
Cre01.g034700			20	15	23	16	17	16	102	121	99	8	9	11	2.069	2.869	2.369	2.43567	1.729	2.529	2.229	2.16233	7.9	7.9	7.9	7.9	0.684	0.684	0.684	0.684	3.24347	0.0535837	0.270463	0.00518646	yes	predicted protein [Chlamydomonas reinhardtii]	0	-	-	-
Cre12.g495450			17	21	17	20	18	16	161	176	143	197	198	200	1.999	2.799	2.299	2.36567	2.211	3.011	2.711	2.64433	14.14	14.14	14.14	14.14	19.048	20.048	20.048	19.7147	5.97717	0.0149953	6.65825	0.59131	yes	predicted protein [Chlamydomonas reinhardtii]	0	-	-	-
Cre16.g653800			63	66	63	70	67	66	3	4	3	154	155	157	2.18	2.98	2.48	2.54667	2.421	3.221	2.921	2.85433	0.078	0.078	0.078	0.078	4.403	5.403	5.403	5.06967	0.0306283	0.0321854	1.67743	0.0118681	yes	hypothetical protein VOLCADRAFT_91154 [Volvox carteri f. nagariensis]	0	-	-	-
Cre03.g182900			167	167	167	149	149	149	3	3	3	168	169	171	32.001	32.801	32.301	32.3677	29.823	30.623	30.323	30.2563	0.435	0.435	0.435	0.435	26.602	27.602	27.602	27.2687	0.0134393	0.0080135	0.901349	0.0178442	yes	transmembrane and coiled-coil domains protein 1	1	C:membrane	-	-
Cre02.g107650			82	76	87	67	73	79	38	43	38	69	70	72	4.363	5.163	4.663	4.72967	4.057	4.857	4.557	4.49033	1.529	1.529	1.529	1.529	3.034	4.034	4.034	3.70067	0.323279	0.714242	0.830554	0.895917	yes	hypothetical protein CHLREDRAFT_141778 [Chlamydomonas reinhardtii]	0	-	-	-
Cre16.g681750			940	999	876	508	478	512	634	618	568	254	255	257	47.576	48.376	47.876	47.9427	26.831	27.631	27.331	27.2643	23.6	23.6	23.6	23.6	10.634	11.634	11.634	11.3007	0.492255	0.986106	0.421049	0.263198	yes	plasma membrane calcium-transporting atpase	8	F:calcium-transporting ATPase activity; P:calcium ion transmembrane transport; C:integral to membrane; F:metal ion binding; P:ATP biosynthetic process; F:ATP binding; C:flagellum; C:sarcoplasmic reticulum	EC:3.6.3.8	-
Cre03.g195700			38	41	38	43	40	36	0	1	0	43	44	46	4.275	5.075	4.575	4.64167	4.7	5.5	5.2	5.13333	0	0	0	0	3.997	4.997	4.997	4.66367	0	0.008295	0.908545	0.0155467	yes	tbc domain-containing protein	4	P:regulation of Rab GTPase activity; C:intracellular; F:Rab GTPase activator activity; P:positive regulation of Rab GTPase activity	-	-
g17882			109	132	112	66	68	59	5	6	5	104	105	107	14.655	15.455	14.955	15.0217	9.213	10.013	9.713	9.64633	0.513	0.513	0.513	0.513	11.437	12.437	12.437	12.1037	0.0341507	0.0279164	1.24209	0.0672725	yes	acetyltransferase nsi	5	F:N-acetyltransferase activity; P:pentose-phosphate shunt; C:chloroplast; C:nucleus; P:acyl-carrier-protein biosynthetic process	-	-
Cre05.g239050			25	25	25	25	23	23	0	0	0	47	48	50	1.64	2.44	1.94	2.00667	1.576	2.376	2.076	2.00933	0	0	0	0	2.006	3.006	3.006	2.67267	0	0.0211565	1.26515	0.0136961	yes	s-adenosyl-l-methionine-dependent methyltransferase domain-containing protein	0	-	-	-
Cre07.g314900			248	199	256	211	209	198	7	8	6	395	396	398	22.099	22.899	22.399	22.4657	19.639	20.439	20.139	20.0723	0.472	0.472	0.472	0.472	29.011	30.011	30.011	29.6777	0.0210098	0.0301446	1.46832	0.0288649	yes	protein	3	F:RNA binding; F:ATP binding; F:ATP-dependent helicase activity	-	-
Cre12.g545100			5	4	3	1	2	1	121	132	113	16	17	19	0.342	1.142	0.642	0.708667	0.089	0.889	0.589	0.522333	7.684	7.684	7.684	7.684	1.129	1.129	1.129	1.129	10.8429	0.00249086	1.26997	0.0177832	yes	hypothetical protein VOLCADRAFT_104992 [Volvox carteri f. nagariensis]	0	-	-	-
Cre16.g670950	CYC4	Chloroplast cytochrome c	73	67	78	74	81	76	3	4	3	82	83	85	14.561	15.361	14.861	14.9277	15.417	16.217	15.917	15.8503	0.452	0.452	0.452	0.452	13.515	14.515	14.515	14.1817	0.0302793	0.0325053	0.895048	0.0567481	yes	cytochrome chloroplast precursor	3	F:heme binding; F:electron carrier activity; P:electron transport	-	-
Cre04.g225750			147	156	145	126	132	112	6	7	6	204	205	207	11.71	12.51	12.01	12.0767	10.472	11.272	10.972	10.9053	0.364	0.364	0.364	0.364	13.255	14.255	14.255	13.9217	0.0301408	0.0325243	1.26464	0.0385919	yes	protein	3	P:primary metabolic process; P:cellular metabolic process; F:hydrolase activity	-	-
Cre07.g344150			146	156	146	132	122	113	1	2	1	158	159	161	16.524	17.324	16.824	16.8907	14.422	15.222	14.922	14.8553	0.086	0.086	0.086	0.086	14.683	15.683	15.683	15.3497	0.00509157	0.00192895	1.03029	0.00408694	yes	protein	0	-	-	-
Cre09.g388800	GDH1	Glutamate dehydrogenase	70	71	73	63	65	66	181	182	180	70	71	73	9.569	10.369	9.869	9.93567	8.981	9.781	9.481	9.41433	18.876	19.076	19.176	19.0427	7.907	8.007	8.107	8.007	1.9166	0.184475	0.818628	0.0411262	yes	glutamate dehydrogenase	5	P:cellular amino acid metabolic process; F:nucleotide binding; P:oxidation-reduction process; F:oxidoreductase activity, acting on the CH-NH2 group of donors, NAD or NADP as acceptor; P:electron transport	EC:1.4.1.0	-
Cre07.g328600			21	23	29	41	36	45	68	71	66	48	49	51	1.815	2.615	2.115	2.18167	4.091	4.891	4.591	4.52433	4.695	4.695	4.695	4.695	3.631	4.631	4.631	4.29767	2.15202	0.130765	0.946841	0.29772	yes	transducin wd40 domain-containing protein	5	C:CUL4-RING ubiquitin ligase complex; F:nucleotide binding; P:biological_process; P:systemic acquired resistance, salicylic acid mediated signaling pathway; F:protein binding	-	-
Cre02.g081550			129	134	119	97	100	98	4	5	4	153	154	156	26.154	26.954	26.454	26.5207	20.542	21.342	21.042	20.9753	0.613	0.613	0.613	0.613	25.633	26.633	26.633	26.2997	0.023114	0.0175096	1.24791	0.02832	yes	adenylate kinase	1	C:mitochondrion	-	-
Cre01.g052200			91	87	96	90	87	92	3	4	3	95	96	98	15.385	16.185	15.685	15.7517	15.717	16.517	16.217	16.1503	0.384	0.384	0.384	0.384	12.853	13.853	13.853	13.5197	0.0243784	0.0178169	0.838712	0.0377268	yes	protein	7	F:nucleic acid binding; F:nucleotide binding; F:ATP binding; F:protein kinase activity; P:protein phosphorylation; F:transferase activity, transferring phosphorus-containing groups; F:protein serine/threonine kinase activity	-	-
Cre12.g515950			51	54	43	31	34	32	353	400	321	24	25	27	3.254	4.054	3.554	3.62067	2.066	2.866	2.566	2.49933	17.029	17.029	17.029	17.029	1.265	1.265	1.265	1.265	4.70328	0.0385209	0.441382	0.00557789	yes	chordopoxvirus g3 family protein	4	F:GTP binding; P:small GTPase mediated signal transduction; F:nucleotide binding; P:protein transport	-	-
Cre09.g393950			57	69	53	38	32	38	9	11	9	104	105	107	5.053	5.853	5.353	5.41967	3.519	4.319	4.019	3.95233	0.603	0.603	0.603	0.603	7.618	8.618	8.618	8.28467	0.111261	0.230341	1.99537	0.174705	yes	protein	3	C:chloroplast envelope; F:ATP binding; F:nucleoside-triphosphatase activity	EC:3.6.1.15	map00230:Purine metabolism, map00730:Thiamine metabolism
g8384			20	23	15	13	10	11	0	1	0	23	24	26	1.538	2.338	1.838	1.90467	1.014	1.814	1.514	1.44733	0	0	0	0	1.538	1.538	1.538	1.538	0	0.0335818	0.84785	0.0554069	yes	protein	0	-	-	-
g15416			119	123	119	998	93	89	1	2	1	161	162	164	3.217	4.017	3.517	3.58367	2.513	3.313	3.013	2.94633	0.02	0.02	0.02	0.02	3.552	4.552	4.552	4.21867	0.00558088	0.00264376	1.37398	0.00347153	yes	protein	6	F:ATP binding; F:protein kinase activity; F:nucleotide binding; P:protein phosphorylation; F:transferase activity, transferring phosphorus-containing groups; F:protein serine/threonine kinase activity	-	-
Cre16.g677800			13	13	13	2	2	2	2	3	2	6	7	9	1.829	2.629	2.129	2.19567	0.294	1.094	0.794	0.727333	0.213	0.213	0.213	0.213	0.698	0.698	0.698	0.698	0.0970093	0.320212	0.638026	1	yes	family protein	3	F:molecular_function; P:biological_process; C:cellular_component	-	-
g16366			9	11	9	4	3	3	10	10	10	13	14	16	0.981	1.781	1.281	1.34767	0.341	1.141	0.841	0.774333	0.824	0.824	0.824	0.824	1.171	1.171	1.171	1.171	0.611427	0.722326	1.02629	0.730302	yes	flavin-containing amine	0	-	-	-
Cre12.g518800			10	9	9	7	6	5	291	312	2877	22	23	25	0.701	1.501	1.001	1.06767	0.488	1.288	0.988	0.921333	16.838	16.838	16.838	16.838	1.351	1.351	1.351	1.351	15.7708	0.000928503	1.04891	0.00354371	yes	collagen-related protein	6	F:molecular_function; C:collagen; P:cell adhesion; C:extracellular matrix; C:proteinaceous extracellular matrix; C:extracellular region	-	-
Cre07.g319750			16	18	11	14	16	13	1	2	1	46	47	49	1.748	2.548	2.048	2.11467	1.598	2.398	2.098	2.03133	0.083	0.083	0.083	0.083	4.153	5.153	5.153	4.81967	0.0392497	0.133388	2.14887	0.0415698	yes	dead-box atp-dependent rna helicase 1-like	3	F:binding; P:macromolecule localization; P:intracellular transport	-	-
Cre06.g267100	SRP68	Subunit of the Signal Recognition Particle	136	143	135	79	80	74	3	5	3	121	122	124	12.219	13.019	12.519	12.5857	7.469	8.269	7.969	7.90233	0.205	0.205	0.205	0.205	8.9	9.9	9.9	9.56667	0.0162884	0.00781557	1.19724	0.0237527	yes	signal recognition particle 68 kda	2	C:cytosol; P:biological_process	-	-
Cre13.g566250			212	231	200	181	176	189	3	4	3	216	217	219	37.957	38.757	38.257	38.3237	34.009	34.809	34.509	34.4423	0.408	0.408	0.408	0.408	32.108	33.108	33.108	32.7747	0.0106462	0.00677323	0.951133	0.0142613	yes	predicted protein [Chlamydomonas reinhardtii]	0	-	-	-
Cre16.g662150	CCB1	CPLD51 protein, required for cyt b6 assembly	193	210	176	167	154	178	9	11	6	184	185	187	36.711	37.511	37.011	37.0777	33.18	33.98	33.68	33.6133	1.294	1.294	1.294	1.294	28.45	29.45	29.45	29.1167	0.0348997	0.0660334	0.866686	0.125083	yes	CPLD51 protein, required for cyt b6	2	P:cytochrome b6f complex assembly; C:chloroplast	-	-
g10244			5	6	5	5	5	5	104	112	100	7	8	10	0.4	1.2	0.7	0.766667	0.418	1.218	0.918	0.851333	6.298	6.298	6.298	6.298	0.463	0.463	0.463	0.463	8.21478	0.00375317	0.380131	0.00394804	yes	---NA---	0	-	-	-
g6318			102	99	121	98	100	88	3	4	3	169	170	172	12.582	13.382	12.882	12.9487	12.752	13.552	13.252	13.1853	0.283	0.283	0.283	0.283	17.295	18.295	18.295	17.9617	0.0218555	0.0147991	1.34999	0.0125506	yes	u3 snornp-associated-like wd40 repeat-containing protein	0	-	-	-
Cre08.g378200			46	47	51	32	31	29	7	6	9	30	31	33	4.21	5.01	4.51	4.57667	3.246	4.046	3.746	3.67933	0.531	0.531	0.531	0.531	2.319	3.319	3.319	2.98567	0.116023	0.211267	0.820316	0.603957	yes	at5g49970 k9p8_11	10	C:cytosol; P:porphyrin-containing compound biosynthetic process; F:oxygen-dependent protoporphyrinogen oxidase activity; C:chloroplast envelope; F:pyridoxamine-phosphate oxidase activity; C:chloroplast thylakoid; P:glucosinolate biosynthetic process; P:pyridoxal metabolic process; P:chlorophyll metabolic process; P:pyridoxine biosynthetic process	EC:1.3.3.4; EC:1.4.3.5	map00860:Porphyrin and chlorophyll metabolism, map00750:Vitamin B6 metabolism
Cre12.g529800			71	67	76	55	60	55	2	3	2	99	100	102	7.341	8.141	7.641	7.70767	5.94	6.74	6.44	6.37333	0.156	0.156	0.156	0.156	8.459	9.459	9.459	9.12567	0.0202396	0.0138326	1.40341	0.0167255	yes	protein	4	F:GTP binding; P:small GTPase mediated signal transduction; F:nucleotide binding; C:intracellular	-	-
Cre17.g705550			115	110	123	112	105	99	3	5	3	152	153	155	9.747	10.547	10.047	10.1137	9.295	10.095	9.795	9.72833	0.192	0.192	0.192	0.192	10.645	11.645	11.645	11.3117	0.0189842	0.0105068	1.15354	0.0142273	yes	tho complex subunit 5 homolog	4	F:metal ion binding; P:oxidation-reduction process; F:oxidoreductase activity; P:metabolic process	-	-
Cre01.g035600	MSC2	Mechanosensitive ion channel	0	0	0	0	0	0	146	154	142	0	1	3	0	0.8	0.3	0.366667	0	0.8	0.5	0.433333	11.063	11.063	11.063	11.063	0	0	0	0	30.1718	4.73248e-05	0	2.63813e-05	yes	mechanosensitive ion channel	3	C:membrane; C:chloroplast; P:transmembrane transport	-	-
Cre12.g509150			28	30	29	25	23	31	221	231	222	43	44	46	2.391	3.191	2.691	2.75767	2.23	3.03	2.73	2.66333	14.271	14.271	14.271	14.271	3.034	4.034	4.034	3.70067	5.17503	0.0248269	1.33135	0.0339843	yes	predicted protein [Chlamydomonas reinhardtii]	0	-	-	-
Cre09.g397300			55	56	43	56	51	60	5	6	5	77	78	80	3.879	4.679	4.179	4.24567	4.126	4.926	4.626	4.55933	0.267	0.267	0.267	0.267	4.43	5.43	5.43	5.09667	0.0628877	0.0871362	1.10231	0.0999797	yes	predicted protein [Chlamydomonas reinhardtii]	0	-	-	-
Cre06.g310800			4	5	4	3	3	3	69	76	54	3	4	6	0.14	0.94	0.44	0.506667	0.11	0.91	0.61	0.543333	1.826	1.826	1.826	1.826	0.087	0.087	0.087	0.087	3.60395	0.0104694	0.0956044	0.00417868	yes	---NA---	0	-	-	-
Cre12.g547750	SCS1	Selenocysteine synthase	50	50	50	45	45	45	2	2	2	79	80	82	5.155	5.955	5.455	5.52167	4.936	5.736	5.436	5.36933	0.081	0.081	0.081	0.081	6.035	7.035	7.035	6.70167	0.0146695	0.0277314	1.22646	0.0254657	yes	o-phosphoseryl-trna selenium transferase	3	P:metabolic process; F:transferase activity, transferring selenium-containing groups; F:pyridoxal phosphate binding	EC:2.9.1.0	-
Cre01.g034300			18	21	19	12	14	9	0	0	0	33	34	36	1.482	2.282	1.782	1.84867	1.032	1.832	1.532	1.46533	0	0	0	0	2.177	3.177	3.177	2.84367	0	0.0434289	1.73417	0.0305033	yes	hypothetical protein VOLCADRAFT_94762 [Volvox carteri f. nagariensis]	0	-	-	-
Cre16.g650850			403	411	399	382	398	343	7	8	7	797	798	800	28.494	29.294	28.794	28.8607	28.212	29.012	28.712	28.6453	0.374	0.374	0.374	0.374	46.567	47.567	47.567	47.2337	0.0129588	0.0246445	1.63956	0.0180112	yes	zinc finger bed domain-containing protein 1-like	1	F:nucleic acid binding	-	-
Cre14.g615950			294	312	276	288	300	256	11	11	11	858	859	861	18.265	19.065	18.565	18.6317	18.688	19.488	19.188	19.1213	0.517	0.517	0.517	0.517	44.046	45.046	45.046	44.7127	0.0277485	0.0773805	2.31147	0.0372694	yes	elongation factor ef-3	1	F:binding	-	-
Cre17.g730600			141	141	141	93	93	93	1975	1975	1975	114	115	117	11.578	12.378	11.878	11.9447	7.977	8.777	8.477	8.41033	122.074	122.074	122.074	122.074	7.6	8.6	8.6	8.26667	10.22	0.0379248	0.979834	0.0203085	yes	protein	5	F:hydrolase activity, hydrolyzing O-glycosyl compounds; P:carbohydrate metabolic process; F:catalytic activity; F:polysaccharide binding; F:carbohydrate binding	-	-
Cre02.g080100		Putative polyadenylation cleavage/specificity factor	34	36	28	33	33	33	0	1	0	47	48	50	2.388	3.188	2.688	2.75467	2.421	3.221	2.921	2.85433	0	0	0	0	2.67	3.67	3.67	3.33667	0	0.0103339	1.1394	0.0126561	yes	integrator complex subunit 11	2	P:snRNA processing; C:integrator complex	-	-
Cre12.g540450			58	58	58	49	49	49	2	2	2	89	90	92	8.188	8.988	8.488	8.55467	7.226	8.026	7.726	7.65933	0.214	0.214	0.214	0.214	10.383	11.383	11.383	11.0497	0.0250156	0.0213459	1.41827	0.0209273	yes	predicted protein [Chlamydomonas reinhardtii]	0	-	-	-
Cre11.g469650			32	35	32	31	27	23	5	5	5	58	59	61	2.517	3.317	2.817	2.88367	2.29	3.09	2.79	2.72333	0.246	0.246	0.246	0.246	3.891	4.891	4.891	4.55767	0.0853081	0.225433	1.58285	0.166944	yes	protein	0	-	-	-
Cre10.g438700			148	165	134	145	137	131	5	6	5	249	250	252	11.342	12.142	11.642	11.7087	10.967	11.767	11.467	11.4003	0.29	0.29	0.29	0.29	15.579	16.579	16.579	16.2457	0.024768	0.0254847	1.40894	0.0217492	yes	wd repeat-containing protein 3-like	4	P:RNA methylation; C:nucleolus; P:protein import into nucleus; P:mRNA export from nucleus	-	-
Cre13.g578950			28	30	28	32	31	26	0	1	0	51	52	54	0.807	1.607	1.107	1.17367	0.933	1.733	1.433	1.36633	0	0	0	0	1.215	1.215	1.215	1.215	0	0.0174825	0.701096	0.0121024	yes	hypothetical protein VOLCADRAFT_97963 [Volvox carteri f. nagariensis]	0	-	-	-
Cre06.g284200	LHCBM9	Chlorophyll a/b binding protein of LHCII	4	5	4	6	5	5	510	486	456	25	26	28	0.434	1.234	0.734	0.800667	0.567	1.367	1.067	1.00033	39.881	39.881	39.881	39.881	2.242	3.242	3.242	2.90867	49.8097	0.000327379	2.37162	0.0046692	yes	chlorophyll a-b binding protein of lhcii	17	C:photosystem I; P:response to red light; F:chlorophyll binding; C:mitochondrion; C:integral to membrane; F:metal ion binding; P:protein-chromophore linkage; C:chloroplast envelope; P:response to blue light; C:chloroplast thylakoid membrane; C:photosystem II; C:plastoglobule; P:response to far red light; F:structural molecule activity; P:photosynthesis, light harvesting; C:plasma membrane; C:apop…	-	-
g18132		RAP-domain containing protein	34	33	37	21	19	13	0	1	0	50	51	53	1.784	2.584	2.084	2.15067	1.041	1.841	1.541	1.47433	0	0	0	0	2.168	3.168	3.168	2.83467	0	0.0106509	1.7208	0.0114384	yes	protein of clr family	0	-	-	-
g376			47	47	47	39	39	39	3	3	3	108	109	111	8.297	9.097	8.597	8.66367	7.318	8.118	7.818	7.75133	0.418	0.418	0.418	0.418	15.693	16.693	16.693	16.3597	0.0482475	0.0543377	2.05629	0.023162	yes	predicted protein [Chlamydomonas reinhardtii]	0	-	-	-
Cre09.g400200			1	2	1	3	4	3	255	265	255	5	6	8	0.052	0.852	0.352	0.418667	0.162	0.962	0.662	0.595333	9.955	9.955	9.955	9.955	0.213	0.213	0.213	0.213	23.7779	3.97326e-05	0.221414	0.000223129	yes	hypothetical protein CHLREDRAFT_181206 [Chlamydomonas reinhardtii]	0	-	-	-
Cre12.g502950			30	34	30	17	16	11	1	1	1	32	33	35	6.244	7.044	6.544	6.61067	3.478	4.278	3.978	3.91133	0.157	0.157	0.157	0.157	5.504	6.504	6.504	6.17067	0.0237495	0.0403295	1.52034	0.0780762	yes	photosystem ii s4 domain protein	1	F:RNA binding	-	-
Cre07.g336500			21	23	21	24	21	17	5	6	5	47	48	50	0.786	1.586	1.086	1.15267	0.821	1.621	1.321	1.25433	0.142	0.142	0.142	0.142	1.454	1.454	1.454	1.454	0.123193	0.394503	0.896977	0.21512	yes	predicted protein [Chlamydomonas reinhardtii]	0	-	-	-
Cre10.g426250			40	43	40	32	30	34	3	2	2	66	67	69	8.475	9.275	8.775	8.84167	6.639	7.439	7.139	7.07233	0.32	0.32	0.32	0.32	11.556	12.556	12.556	12.2227	0.0361923	0.0441781	1.68786	0.037107	yes	protein	0	-	-	-
Cre12.g506900			32	29	27	25	23	25	1	2	1	41	42	44	2.169	2.969	2.469	2.53567	1.953	2.753	2.453	2.38633	0.057	0.057	0.057	0.057	2.225	3.225	3.225	2.89167	0.0224793	0.0433412	1.17145	0.049355	yes	protein	4	F:RNA binding; P:RNA modification; P:pseudouridine synthesis; F:pseudouridine synthase activity	-	-
Cre12.g526850			148	135	148	153	152	134	5	6	5	265	266	268	13.976	14.776	14.276	14.3427	15.193	15.993	15.693	15.6263	0.359	0.359	0.359	0.359	20.662	21.662	21.662	21.3287	0.0250302	0.0230907	1.35447	0.0174935	yes	dead-box atp-dependent rna helicase 16-like	1	F:hydrolase activity	-	-
Cre06.g260850	NOP14	Nucleolar protein	129	132	129	119	123	119	8	9	8	244	245	247	8.72	9.52	9.02	9.08667	8.332	9.132	8.832	8.76533	0.409	0.409	0.409	0.409	13.574	14.574	14.574	14.2407	0.045011	0.0566362	1.59593	0.0392999	yes	nucleolar protein 14	4	P:nucleotide biosynthetic process; F:molecular_function; C:cytosol; P:biological_process	-	-
g11529			17	19	17	26	31	26	951	980	899	19	20	22	3.106	3.906	3.406	3.47267	4.961	5.761	5.461	5.39433	131.233	131.233	131.233	131.233	2.868	3.868	3.868	3.53467	37.7903	0.00205547	0.671411	0.00163401	yes	protein	0	-	-	-
g10245			0	0	0	0	0	0	30	43	27	0	1	3	0	0.8	0.3	0.366667	0	0.8	0.5	0.433333	1.427	1.427	1.427	1.427	0	0	0	0	3.89182	0.0186671	0	0.0137251	yes	protein	0	-	-	-
g5202			52	53	52	44	47	44	16	20	20	58	59	61	4.399	5.199	4.699	4.76567	3.874	4.674	4.374	4.30733	1.239	1.239	1.239	1.239	3.991	4.991	4.991	4.65767	0.259985	0.600634	1.06782	0.794509	yes	l-amino-acid oxidase	3	P:oxidation-reduction process; F:L-amino-acid oxidase activity; F:oxidoreductase activity	-	-
g5065			14	15	14	9	9	9	283	283	290	21	22	24	1.394	2.194	1.694	1.76067	0.936	1.736	1.436	1.36933	21.233	21.233	21.233	21.233	1.728	1.728	1.728	1.728	12.0596	0.00260544	0.995392	0.00351988	yes	protein	0	-	-	-
Cre12.g541400			884	884	884	816	798	816	776	780	699	58	59	61	92.306	93.106	92.606	92.6727	90.157	90.957	90.657	90.5903	63.674	63.674	63.674	63.674	5.226	6.226	6.226	5.89267	0.687085	0.837421	0.0684499	0.0269693	yes	protein	0	-	-	-
Cre04.g226400			25	19	25	25	25	25	168	168	168	30	31	33	2.481	3.281	2.781	2.84767	2.591	3.391	3.091	3.02433	12.606	12.606	12.606	12.606	2.46	3.46	3.46	3.12667	4.42678	0.034295	1.02035	0.0288869	yes	hypothetical protein CHLREDRAFT_189471 [Chlamydomonas reinhardtii]	0	-	-	-
g2766			25	32	25	28	32	28	138	138	138	86	87	89	1.465	2.265	1.765	1.83167	1.863	2.663	2.363	2.29633	6.551	6.551	6.551	6.551	4.527	5.527	5.527	5.19367	3.57652	0.0438599	2.07548	0.237996	yes	matrix metalloproteinase	12	P:proteolysis; F:hydrolase activity; C:extracellular matrix; F:zinc ion binding; F:metalloendopeptidase activity; P:cellular cell wall organization; C:periplasmic space; F:metallopeptidase activity; C:extracellular region; F:peptidase activity; F:metal ion binding; C:cell wall	-	-
Cre03.g197750	GPX3	Glutathione peroxidase	46	46	39	22	22	22	15	15	15	34	35	37	9.49	10.29	9.79	9.85667	4.741	5.541	5.241	5.17433	2.34	2.34	2.34	2.34	5.796	6.796	6.796	6.46267	0.237403	0.654635	1.22649	1	yes	glutathione peroxidase	5	F:glutathione peroxidase activity; P:response to oxidative stress; P:oxidation-reduction process; P:glutathione metabolic process; P:peroxidase reaction	EC:1.11.1.9	map00590:Arachidonic acid metabolism, map00480:Glutathione metabolism
Cre02.g084600			67	67	67	79	79	79	4	4	4	118	119	121	12.318	13.118	12.618	12.6847	15.171	15.971	15.671	15.6043	0.556	0.556	0.556	0.556	17.776	18.776	18.776	18.4427	0.0438324	0.0456843	1.17563	0.0341985	yes	hypothetical protein VOLCADRAFT_106016 [Volvox carteri f. nagariensis]	0	-	-	-
Cre17.g716800	XUV7	Xanthine/uracil/vitamin C permease-like, sodium-dependent	34	45	34	21	22	21	0	0	0	36	37	39	1.879	2.679	2.179	2.24567	1.212	2.012	1.712	1.64533	0	0	0	0	1.598	1.598	1.598	1.598	0	0.0108773	0.794235	0.0228726	yes	protein	7	C:membrane; P:transmembrane transport; P:transport; F:transporter activity; C:cell wall; C:vacuole; C:plasma membrane	-	-
Cre02.g106050			11	11	13	10	7	10	123	130	138	29	30	32	0.705	1.505	1.005	1.07167	0.737	1.537	1.237	1.17033	6.718	6.718	6.718	6.718	1.573	1.573	1.573	1.573	6.26874	0.00964728	1.02342	0.0385183	yes	protein	0	-	-	-
g13807	MRS2	Mg2+ transporter protein, CorA-like and putative mitochondrial splicing factor	27	30	27	31	34	31	132	137	137	53	54	56	1.452	2.252	1.752	1.81867	1.742	2.542	2.242	2.17533	5.043	5.043	5.043	5.043	2.356	3.356	3.356	3.02267	2.77291	0.0517856	1.32022	0.107716	yes	mg2+ transporter -like protein	0	-	-	-
Cre17.g733188			4	4	4	3	4	3	2	1	1	9	10	12	0.332	1.132	0.632	0.698667	0.26	1.06	0.76	0.693333	0.063	0.063	0.063	0.063	0.616	0.616	0.616	0.616	0.0901718	0.767836	0.581132	0.502685	yes	---NA---	0	-	-	-
Cre03.g207650			11	11	13	9	9	9	275	275	275	12	13	15	2.022	2.822	2.322	2.38867	1.728	2.528	2.228	2.16133	37.954	37.954	37.954	37.954	1.823	2.823	2.823	2.48967	15.8892	0.00177838	1.11669	0.00120311	yes	predicted protein [Chlamydomonas reinhardtii]	2	F:metal ion binding; P:metal ion transport	-	-
Cre07.g332950	SFA1	SF-assemblin	97	100	90	70	66	66	1	3	1	99	100	102	10.09	10.89	10.39	10.4567	7.171	7.971	7.671	7.60433	0.079	0.079	0.079	0.079	8.51	9.51	9.51	9.17667	0.00755499	0.00327418	1.19307	0.00813545	yes	striated fiber assemblin	3	C:cytoplasm; C:microtubule; F:structural constituent of cytoskeleton	-	-
Cre02.g094400			66	70	61	43	45	43	2	0	2	82	83	85	6.05	6.85	6.35	6.41667	4.117	4.917	4.617	4.55033	0.139	0.139	0.139	0.139	6.211	7.211	7.211	6.87767	0.0216623	0.0152739	1.46654	0.023613	yes	thioredoxin superfamily protein	2	P:cell redox homeostasis; P:cell wall macromolecule catabolic process	-	-
Cre01.g033150			49	54	43	38	39	38	3	6	3	88	89	91	5.674	6.474	5.974	6.04067	4.691	5.491	5.191	5.12433	0.268	0.268	0.268	0.268	8.595	9.595	9.595	9.26167	0.044366	0.0519692	1.7474	0.0371	yes	protein	4	F:molecular_function; P:biological_process; P:response to jasmonic acid stimulus; P:jasmonic acid metabolic process	-	-
Cre04.g211850			17	18	12	20	32	20	9	10	9	47	48	50	2.593	3.393	2.893	2.95967	3.027	3.827	3.527	3.46033	0.923	0.923	0.923	0.923	5.797	6.797	6.797	6.46367	0.311859	0.891038	1.77606	0.478783	yes	protein	9	F:nucleic acid binding; F:zinc ion binding; F:calcium ion binding; C:flagellum; C:plastid; C:chloroplast; C:integral to membrane; C:membrane; C:chloroplast membrane	-	-
g12333			50	50	56	53	66	41	0	0	0	74	75	77	5.512	6.312	5.812	5.87867	6.102	6.902	6.602	6.53533	0	0	0	0	6.741	7.741	7.741	7.40767	0	0.00415749	1.12156	0.0044461	yes	hypothetical protein VOLCADRAFT_88526 [Volvox carteri f. nagariensis]	0	-	-	-
Cre06.g284400			15	21	15	20	15	20	268	261	268	63	64	66	2.563	3.363	2.863	2.92967	3.569	4.369	4.069	4.00233	34.365	34.365	34.365	34.365	8.895	9.895	9.895	9.56167	11.73	0.00440261	2.26482	0.0465894	yes	homologous-pairing protein 2 homolog	6	P:primary metabolic process; F:signal transducer activity; F:protein binding; C:cytoplasm; P:cellular metabolic process; P:cytokinin mediated signaling pathway	-	-
Cre13.g603450			3	3	3	9	9	9	244	244	244	4	5	7	0.227	1.027	0.527	0.593667	0.711	1.511	1.211	1.14433	13.488	13.488	13.488	13.488	0.25	0.25	0.25	0.25	22.7198	0.000463588	0.165453	0.000429266	yes	threonine endopeptidase	3	C:plastoglobule; C:chloroplast envelope; C:chloroplast thylakoid membrane	-	-
Cre07.g348250			101	89	101	92	98	92	7	8	7	190	191	193	10.283	11.083	10.583	10.6497	9.784	10.584	10.284	10.2173	0.539	0.539	0.539	0.539	15.985	16.985	16.985	16.6517	0.0506119	0.0626045	1.60478	0.0431159	yes	uncharacterized protein	5	F:molecular_function; P:mRNA export from nucleus; P:biological_process; P:protein import into nucleus; C:intracellular	-	-
Cre17.g704150	GDP5	Glycerophosphoryl diester phosphodiesterase family protein	69	70	69	50	50	54	0	0	0	94	95	97	8.193	8.993	8.493	8.55967	6.201	7.001	6.701	6.63433	0	0	0	0	9.125	10.125	10.125	9.79167	0	0.00197391	1.44622	0.00257719	yes	glycerophosphoryl diester phosphodiesterase	4	P:glycerol metabolic process; F:glycerophosphodiester phosphodiesterase activity; P:phospholipid catabolic process; P:glycerolipid metabolic process	EC:3.1.4.46	map00564:Glycerophospholipid metabolism
Cre01.g042900			117	121	117	94	98	97	5	3	3	208	209	211	14.973	15.773	15.273	15.3397	12.431	13.231	12.931	12.8643	0.29	0.29	0.29	0.29	21.89	22.89	22.89	22.5567	0.0189052	0.0130945	1.73003	0.00973705	yes	dimethyladenosine transferase	3	P:rRNA modification; C:nucleus; F:rRNA (adenine-N6,N6-)-dimethyltransferase activity	-	-
g18091			11	9	11	21	21	21	573	573	573	32	33	35	1.606	2.406	1.906	1.97267	3.202	4.002	3.702	3.63533	62.801	62.801	62.801	62.801	3.86	4.86	4.86	4.52667	31.8356	0.0010461	1.21439	0.00472577	yes	predicted protein [Chlamydomonas reinhardtii]	0	-	-	-
Cre17.g697800			22	22	23	22	25	22	369	376	334	35	36	38	1.816	2.616	2.116	2.18267	1.724	2.524	2.224	2.15733	22.468	22.468	22.468	22.468	2.319	3.319	3.319	2.98567	10.2938	0.00839995	1.31498	0.0123616	yes	protein	4	F:ATP binding; F:protein kinase activity; P:protein phosphorylation; F:transferase activity, transferring phosphorus-containing groups	-	-
Cre04.g217500			7	8	7	3	3	3	0	0	0	10	11	13	0.724	1.524	1.024	1.09067	0.324	1.124	0.824	0.757333	0	0	0	0	0.854	0.854	0.854	0.854	0	0.214138	0.759786	0.223744	yes	inosine uridine-preferring nucleoside hydrolase	1	F:hydrolase activity	-	-
Cre09.g394800		Mitochondrial substrate carrier protein	66	70	66	57	59	57	4	3	3	88	89	91	7.491	8.291	7.791	7.85767	6.741	7.541	7.241	7.17433	0.261	0.261	0.261	0.261	8.381	9.381	9.381	9.04767	0.033216	0.0269414	1.244	0.0352876	yes	adp atp translocase 2	11	P:transmembrane transport; P:positive regulation of growth rate; P:determination of adult lifespan; C:mitochondrion; C:integral to membrane; P:reproduction; P:positive regulation of apoptotic process; P:nematode larval development; F:protein binding; P:mitochondrion organization; P:embryo development ending in birth or egg hatching	-	-
Cre09.g395000			4	4	4	7	7	7	0	0	0	18	19	21	0.459	1.259	0.759	0.825667	0.6	1.4	1.1	1.03333	0	0	0	0	1.423	1.423	1.423	1.423	0	0.402658	1.01643	0.0870963	yes	hypothetical protein VOLCADRAFT_96106 [Volvox carteri f. nagariensis]	0	-	-	-
Cre06.g264500			22	22	22	36	36	36	2	2	2	45	46	48	3.012	3.812	3.312	3.37867	5.148	5.948	5.648	5.58133	0.207	0.207	0.207	0.207	5.091	6.091	6.091	5.75767	0.0612668	0.137016	1.02404	0.0789578	yes	protein	1	F:TBP-class protein binding	-	-
Cre17.g707750			92	92	92	89	89	89	39	39	39	57	58	60	10.456	11.256	10.756	10.8227	10.436	11.236	10.936	10.8693	3.338	3.338	3.338	3.338	5.472	6.472	6.472	6.13867	0.308427	0.647702	0.576006	0.734769	yes	protein-s-isoprenylcysteine methyltransferase	0	-	-	-
Cre06.g302950			6	6	6	3	3	3	88	88	88	14	15	17	0.351	1.151	0.651	0.717667	0.184	0.984	0.684	0.617333	3.897	3.897	3.897	3.897	0.678	0.678	0.678	0.678	5.4301	0.00825357	0.689024	0.0230912	yes	extracellular matrix glycoprotein vmp22	0	-	-	-
Cre09.g407300			18	21	18	19	16	16	5	3	2	28	29	31	1.456	2.256	1.756	1.82267	1.426	2.226	1.926	1.85933	0.206	0.206	0.206	0.206	1.955	2.955	2.955	2.62167	0.113021	0.287546	1.32749	0.268005	yes	alpha beta hydrolase fold protein	3	F:hydrolase activity; P:metabolic process; F:catalytic activity	-	-
Cre06.g288550	ECP76	76 kDa extracellular polypeptide	5	5	6	3	4	3	118	121	110	15	16	18	0.514	1.314	0.814	0.880667	0.322	1.122	0.822	0.755333	9.178	9.178	9.178	9.178	1.275	1.275	1.275	1.275	10.4217	0.00273025	1.13636	0.0129523	yes	76 kda extracellular polypeptide	0	-	-	-
Cre14.g631750			28	28	28	16	16	16	117	117	117	37	38	40	4.067	4.867	4.367	4.43367	2.518	3.318	3.018	2.95133	13.327	13.327	13.327	13.327	4.606	5.606	5.606	5.27267	3.00586	0.0763493	1.68957	0.0755877	yes	---NA---	0	-	-	-
Cre10.g450550	PAO3	Pheophorbide a oxygenase, Rieske iron-sulfur cluster protein	36	39	41	36	30	36	3	5	3	57	58	60	4.08	4.88	4.38	4.44667	4.261	5.061	4.761	4.69433	0.171	0.171	0.171	0.171	5.338	6.338	6.338	6.00467	0.0384558	0.090017	1.25232	0.0821069	yes	pheophorbide a oxygenase	4	F:metal ion binding; F:2 iron, 2 sulfur cluster binding; P:oxidation-reduction process; F:chlorophyllide a oxygenase [overall] activity	EC:1.13.12.14	-
Cre14.g624650			63	59	66	67	71	72	6	8	6	91	92	94	6.205	7.005	6.505	6.57167	7.422	8.222	7.922	7.85533	0.454	0.454	0.454	0.454	7.526	8.526	8.526	8.19267	0.0690845	0.0920076	1.03697	0.0997951	yes	predicted protein [Chlamydomonas reinhardtii]	0	-	-	-
Cre12.g510600		Serine/threonine protein kinase	22	26	19	22	30	19	150	165	139	36	37	39	2.81	3.61	3.11	3.17667	2.935	3.735	3.435	3.36833	14.486	14.486	14.486	14.486	3.799	4.799	4.799	4.46567	4.56013	0.0285258	1.28487	0.0439247	yes	protein	4	F:ATP binding; P:protein phosphorylation; F:protein serine/threonine kinase activity; P:serine family amino acid metabolic process	EC:2.7.11.0	-
Cre02.g142700			72	76	72	76	74	74	4	5	4	120	121	123	3.709	4.509	4.009	4.07567	3.982	4.782	4.482	4.41533	0.156	0.156	0.156	0.156	5.108	6.108	6.108	5.77467	0.0382759	0.0382911	1.27729	0.0318305	yes	---NA---	0	-	-	-
Cre09.g389400			43	41	41	29	32	29	0	0	0	58	59	61	3.989	4.789	4.289	4.35567	2.947	3.747	3.447	3.38033	0	0	0	0	4.663	5.663	5.663	5.32967	0	0.00682314	1.51134	0.00801889	yes	hi0933-like protein	1	P:oxidation-reduction process	-	-
Cre12.g516950		Basal body cartwheel protein	26	23	21	23	22	19	194	200	198	38	39	41	2.19	2.99	2.49	2.55667	1.936	2.736	2.436	2.36933	12.356	12.356	12.356	12.356	2.645	3.645	3.645	3.31167	4.83286	0.0318654	1.33224	0.0391051	yes	spindle assembly abnormal protein 6 homolog	3	C:microtubule organizing center; P:microtubule cytoskeleton organization; P:cell cycle process	-	-
g2452			1	2	1	0	0	0	36	37	32	3	4	6	0.168	0.968	0.468	0.534667	0	0.8	0.5	0.433333	4.454	4.454	4.454	4.454	0.417	0.417	0.417	0.417	8.33042	0.0229271	0.52125	0.0417243	yes	predicted protein [Chlamydomonas reinhardtii]	0	-	-	-
Cre10.g443500			55	54	60	89	97	84	1	1	1	57	58	60	6.322	7.122	6.622	6.68867	10.685	11.485	11.185	11.1183	0.087	0.087	0.087	0.087	5.414	6.414	6.414	6.08067	0.0130071	0.011904	0.558468	0.0266707	yes	protein	0	-	-	-
Cre12.g504000			35	33	32	35	41	35	3	5	5	50	51	53	4.495	5.295	4.795	4.86167	4.695	5.495	5.195	5.12833	0.388	0.388	0.388	0.388	5.306	6.306	6.306	5.97267	0.079808	0.18663	1.14759	0.201067	yes	ccr4-not transcription complex subunit 6	14	P:biological_process; C:cellular_component; C:nucleus; F:hydrolase activity; C:cytoplasm; F:molecular_function; F:RNA binding; F:exonuclease activity; P:regulation of transcription, DNA-dependent; P:transcription, DNA-dependent; F:metal ion binding; F:nuclease activity; P:positive regulation of ligand-dependent nuclear receptor transcription coactivator activity; P:nucleic acid phosphodiester bon…	-	-
Cre10.g466850	FKB18	Peptidyl-prolyl cis-trans isomerase, FKBP-type	148	148	148	104	104	104	13	13	13	52	53	55	33.887	34.687	34.187	34.2537	24.872	25.672	25.372	25.3053	2.251	2.251	2.251	2.251	9.839	10.839	10.839	10.5057	0.0657156	0.16305	0.422211	0.692936	yes	peptidyl-prolyl cis-trans fkbp-type	3	P:protein folding; P:protein peptidyl-prolyl isomerization; F:peptidyl-prolyl cis-trans isomerase activity	EC:5.2.1.8	-
Cre05.g230750			2	2	3	2	2	2	32	35	29	5	6	8	0.37	1.17	0.67	0.736667	0.387	1.187	0.887	0.820333	4.201	4.201	4.201	4.201	0.765	0.765	0.765	0.765	5.70271	0.024527	0.644482	0.0491901	yes	---NA---	0	-	-	-
Cre10.g461000			187	187	187	157	157	157	4	4	4	245	246	248	3.992	4.792	4.292	4.35867	3.478	4.278	3.978	3.91133	0.065	0.065	0.065	0.065	4.251	5.251	5.251	4.91767	0.0149128	0.0100843	1.22744	0.0135924	yes	small subunit processome component 20 homolog	3	F:molecular_function; P:rRNA processing; C:nucleolus	-	-
g10267			2	2	2	0	0	0	29	29	29	2	3	5	0.256	1.056	0.556	0.622667	0	0.8	0.5	0.433333	2.322	2.322	2.322	2.322	0.211	0.211	0.211	0.211	3.72912	0.042732	0.26375	0.0290119	yes	---NA---	0	-	-	-
g18348			24	27	24	21	19	20	3	4	3	45	46	48	2.459	3.259	2.759	2.82567	2.247	3.047	2.747	2.68033	0.232	0.232	0.232	0.232	3.81	4.81	4.81	4.47667	0.0821045	0.181203	1.5786	0.123385	yes	dna glycosylase	6	P:base-excision repair; F:hydrolase activity, hydrolyzing N-glycosyl compounds; F:damaged DNA binding; P:nucleotide-excision repair; F:zinc ion binding; F:DNA-(apurinic or apyrimidinic site) lyase activity	EC:3.2.2.0; EC:4.2.99.18	-
Cre17.g716500			6	5	5	7	9	7	240	254	231	13	14	16	1.036	1.836	1.336	1.40267	0.866	1.666	1.366	1.29933	29.312	29.312	29.312	29.312	2.227	3.227	3.227	2.89367	20.8973	0.000602707	1.93697	0.00221223	yes	serine threonine protein kinase 11	0	-	-	-
Cre09.g386350			91	87	91	70	67	70	1	1	1	120	121	123	12.661	13.461	12.961	13.0277	10.172	10.972	10.672	10.6053	0.105	0.105	0.105	0.105	13.796	14.796	14.796	14.4627	0.00805977	0.00394011	1.34852	0.00548726	yes	transcription elongation factor a 1	5	F:binding; P:DNA repair; C:nuclear lumen; P:regulation of RNA biosynthetic process; P:transcription from RNA polymerase II promoter	-	-
Cre12.g510100	ATG4	Autophagy-related protein	37	38	40	49	51	52	114	115	113	44	45	47	3.205	4.005	3.505	3.57167	4.343	5.143	4.843	4.77633	7.468	7.668	7.768	7.63467	3.15	3.25	3.45	3.28333	2.13756	0.0180932	0.631927	0.0152749	yes	autophagy protein	3	C:cytoplasm; F:cysteine-type peptidase activity; P:proteolysis	-	-
g1914			34	34	34	32	32	32	2	3	2	48	49	51	2.441	3.241	2.741	2.80767	2.399	3.199	2.899	2.83233	0.109	0.109	0.109	0.109	2.729	3.729	3.729	3.39567	0.0388223	0.0609647	1.16568	0.069258	yes	fad dependent oxidoreductase	4	P:oxidation-reduction process; F:oxidoreductase activity; P:metabolic process; F:monooxygenase activity	-	-
Cre12.g523700			11	13	11	4	4	4	228	235	228	24	25	27	1.452	2.252	1.752	1.81867	0.551	1.351	1.051	0.984333	22.151	22.151	22.151	22.151	2.617	3.617	3.617	3.28367	12.1798	0.0026543	2.67728	0.00781511	yes	---NA---	0	-	-	-
Cre15.g638100			56	56	47	47	47	51	0	0	0	63	64	66	3.905	4.705	4.205	4.27167	3.474	4.274	3.974	3.90733	0	0	0	0	3.645	4.645	4.645	4.31167	0	0.00319727	1.0868	0.00638645	yes	protein of clr family	0	-	-	-
Cre09.g401050			13	21	13	24	31	24	74	80	74	15	16	18	0.557	1.357	0.857	0.923667	1.03	1.83	1.53	1.46333	2.367	2.367	2.367	2.367	0.531	0.531	0.531	0.531	2.56261	0.0591604	0.290164	0.0463102	yes	protein	5	F:ATP binding; F:protein kinase activity; P:protein phosphorylation; F:transferase activity, transferring phosphorus-containing groups; C:extrachromosomal circular DNA	-	-
Cre09.g392400			26	26	27	25	25	25	1	2	0	30	31	33	4.227	5.027	4.527	4.59367	4.076	4.876	4.576	4.50933	0.123	0.123	0.123	0.123	4.03	4.03	4.03	4.03	0.026776	0.0562595	0.826497	0.0913717	yes	hypothetical protein VOLCADRAFT_116496 [Volvox carteri f. nagariensis]	0	-	-	-
Cre13.g587450	FCL2	Predicted 5-formyltetrahydrofolate cycloligase	87	87	87	71	71	71	13	14	12	102	103	105	10.704	11.504	11.004	11.0707	9.124	9.924	9.624	9.55733	1.209	1.209	1.209	1.209	10.37	11.37	11.37	11.0367	0.109208	0.218193	1.14571	0.304478	yes	5-formyltetrahydrofolate cycloligase	7	F:5-formyltetrahydrofolate cyclo-ligase activity; P:folic acid-containing compound biosynthetic process; P:carotenoid biosynthetic process; F:ATP binding; P:maltose metabolic process; P:starch biosynthetic process; C:chloroplast	EC:6.3.3.2	map00670:One carbon pool by folate
g16805	CAX4	CAX family cation antiporter, membrane protein	1	1	1	4	4	4	157	158	156	10	11	13	0.079	0.879	0.379	0.445667	0.332	1.132	0.832	0.765333	9.437	9.437	9.437	9.437	0.591	0.591	0.591	0.591	21.175	0.000153982	0.522085	0.00314	yes	sodium potassium calcium exchanger 6	2	P:transmembrane transport; C:integral to membrane	-	-
g7252			153	153	160	144	150	144	5	6	4	284	285	287	14.14	14.94	14.44	14.5067	13.901	14.701	14.401	14.3343	0.349	0.349	0.349	0.349	21.613	22.613	22.613	22.2797	0.0240579	0.0256443	1.53819	0.0185535	yes	protein	6	P:transcription, DNA-dependent; F:DNA-directed RNA polymerase activity; F:protein dimerization activity; F:DNA binding; P:protein targeting to mitochondrion; C:intracellular	-	-
Cre15.g635450			2	3	2	9	11	9	4	5	3	15	16	18	0.234	1.034	0.534	0.600667	1.1	1.9	1.6	1.53333	0.354	0.354	0.354	0.354	1.45	1.45	1.45	1.45	0.589345	0.573739	0.763158	0.729649	yes	---NA---	0	-	-	-
Cre17.g734250			132	135	132	154	160	154	10	11	9	163	164	166	6.361	7.161	6.661	6.72767	7.81	8.61	8.31	8.24333	0.367	0.367	0.367	0.367	6.259	7.259	7.259	6.92567	0.0545509	0.0657126	0.843089	0.094085	yes	protein	2	P:protein phosphorylation; F:protein kinase activity	-	-
Cre01.g018000	RPA12	DNA-directed RNA polymerase I subunit	92	87	98	73	73	65	4	5	3	180	181	183	15.781	16.581	16.081	16.1477	12.9	13.7	13.4	13.3333	0.519	0.519	0.519	0.519	25.514	26.514	26.514	26.1807	0.0321409	0.0279177	1.93533	0.017079	yes	protein	7	F:DNA-directed RNA polymerase activity; P:transcription, DNA-dependent; F:nucleic acid binding; F:zinc ion binding; C:nucleolus; P:purine nucleobase metabolic process; P:pyrimidine nucleobase metabolic process	EC:2.7.7.6	map00230:Purine metabolism, map00240:Pyrimidine metabolism
g16573			13	21	13	16	12	16	618	619	617	43	44	46	0.497	1.297	0.797	0.863667	0.639	1.439	1.139	1.07233	17.736	17.736	17.736	17.736	1.328	1.328	1.328	1.328	20.5357	0.000978566	0.922863	0.00608505	yes	hypothetical protein CHLREDRAFT_184415 [Chlamydomonas reinhardtii]	0	-	-	-
Cre04.g222950			105	105	105	99	99	99	5	6	4	164	165	167	12.15	12.95	12.45	12.5167	11.965	12.765	12.465	12.3983	0.35	0.35	0.35	0.35	15.586	16.586	16.586	16.2527	0.0279627	0.0207033	1.29933	0.0197714	yes	hypothetical protein CHLREDRAFT_170982 [Chlamydomonas reinhardtii]	0	-	-	-
Cre01.g025900			36	37	36	27	29	27	2	3	1	43	44	46	4.379	5.179	4.679	4.74567	3.431	4.231	3.931	3.86433	0.184	0.184	0.184	0.184	4.322	5.322	5.322	4.98867	0.0387722	0.0542689	1.25786	0.0847068	yes	protein	3	F:Ran GTPase binding; F:chromatin binding; P:biological_process	-	-
Cre07.g314550		tRNA (guanine-N7)-methyltransferase	119	119	119	108	108	108	3	4	2	176	177	179	18.127	18.927	18.427	18.4937	17.184	17.984	17.684	17.6173	0.346	0.346	0.346	0.346	22.154	23.154	23.154	22.8207	0.0187091	0.0149643	1.28748	0.0160144	yes	trna (guanine-n -)-methyltransferase	7	P:nucleotide biosynthetic process; P:protein targeting to mitochondrion; P:RNA (guanine-N7)-methylation; F:tRNA binding; F:tRNA (guanine-N7-)-methyltransferase activity; P:tRNA modification; C:nucleus	EC:2.1.1.33	-
g11722			1	2	1	1	1	1	58	59	57	0	1	3	0.233	1.033	0.533	0.599667	0.243	1.043	0.743	0.676333	10.214	10.214	10.214	10.214	0	0	0	0	17.0328	0.00261981	0	0.000491921	yes	hypothetical protein Esi_0023_0179 [Ectocarpus siliculosus]	0	-	-	-
g4800			40	43	35	35	39	39	4	5	3	73	74	76	3.199	3.999	3.499	3.56567	2.924	3.724	3.424	3.35733	0.242	0.242	0.242	0.242	4.825	5.825	5.825	5.49167	0.0678695	0.105809	1.56418	0.0737829	yes	---NA---	0	-	-	-
Cre01.g025550			66	66	69	54	54	54	3	4	2	75	76	78	2.432	3.232	2.732	2.79867	2.078	2.878	2.578	2.51133	0.084	0.084	0.084	0.084	2.283	3.283	3.283	2.94967	0.0300143	0.0268197	1.14072	0.0485167	yes	hypothetical protein VOLCADRAFT_100088 [Volvox carteri f. nagariensis]	0	-	-	-
Cre05.g244700			94	94	94	80	80	80	2	3	1	95	96	98	14.16	14.96	14.46	14.5267	12.588	13.388	13.088	13.0213	0.228	0.228	0.228	0.228	11.826	12.826	12.826	12.4927	0.0156953	0.00825429	0.958022	0.0198891	yes	prolyl 4-hydroxylase subunit alpha-1-like	1	F:oxidoreductase activity	-	-
Cre07.g320400			3	3	3	0	0	0	58	59	57	2	3	5	0.641	1.441	0.941	1.00767	0	0.8	0.5	0.433333	9.377	9.377	9.377	9.377	0.353	0.353	0.353	0.353	9.30566	0.0877789	0.44125	0.0526654	yes	carotene biosynthesis-related protein	2	F:nucleic acid binding; F:zinc ion binding	-	-
g16802			38	38	43	39	42	39	0	1	-1	56	57	59	4.687	5.487	4.987	5.05367	5.024	5.824	5.524	5.45733	0	0	0	0	5.707	6.707	6.707	6.37367	0	0.00815473	1.15161	0.00874598	yes	mitochondrial carnitine acylcarnitine carrier protein cacl-like	7	C:mitochondrion; F:L-ornithine transmembrane transporter activity; P:hyperosmotic response; P:L-arginine import; P:proline biosynthetic process; P:amine transport; P:ornithine transport	-	-
Cre10.g420900			154	160	160	156	149	132	7	8	6	266	267	269	11.901	12.701	12.201	12.2677	11.381	12.181	11.881	11.8143	0.409	0.409	0.409	0.409	16.795	17.795	17.795	17.4617	0.0333397	0.0397593	1.46088	0.0326001	yes	dead-box atp-dependent rna helicase 28-like	3	F:nucleic acid binding; F:ATP binding; F:ATP-dependent helicase activity	-	-
g5308			7	8	7	6	5	5	100	101	99	8	9	11	0.47	1.27	0.77	0.836667	0.351	1.151	0.851	0.784333	5.032	5.032	5.032	5.032	0.444	0.444	0.444	0.444	6.01434	0.00739671	0.385752	0.00541286	yes	protein	1	F:nucleotidyltransferase activity	-	-
Cre17.g728450			91	87	91	97	104	97	72	73	71	109	110	112	1.784	2.584	2.084	2.15067	1.987	2.787	2.487	2.42033	1.053	1.053	1.053	1.053	1.75	1.75	1.75	1.75	0.489616	0.88556	0.627915	0.759826	yes	protein	0	-	-	-
Cre06.g266900			49	50	49	37	37	37	15	16	14	47	48	50	6.185	6.985	6.485	6.55167	4.878	5.678	5.378	5.31133	1.432	1.432	1.432	1.432	4.902	5.902	5.902	5.56867	0.21857	0.514071	1.03945	0.777957	yes	protein	0	-	-	-
Cre03.g148750	CLH1	Chlorophyllase I	15	13	13	11	14	11	62	63	61	10	11	13	1.67	2.47	1.97	2.03667	1.919	2.719	2.419	2.35233	7.576	7.576	7.576	7.576	1.38	1.38	1.38	1.38	3.7198	0.0779578	0.50754	0.0303192	yes	protein	2	P:chlorophyll catabolic process; F:chlorophyllase activity	EC:3.1.1.14	map00860:Porphyrin and chlorophyll metabolism
Cre01.g055400			198	200	180	155	132	160	8	9	7	295	296	298	24.36	25.16	24.66	24.7267	20.978	21.778	21.478	21.4113	0.784	0.784	0.784	0.784	31.372	32.372	32.372	32.0387	0.0317067	0.0467867	1.48645	0.0458936	yes	protein	7	C:small nuclear ribonucleoprotein complex; C:Cajal body; F:nucleic acid binding; C:nucleolus; F:protein binding; P:nucleolus organization; P:regulation of cellular process	-	-
Cre12.g553950			31	33	33	27	27	27	0	1	-1	48	49	51	2.475	3.275	2.775	2.84167	2.115	2.915	2.615	2.54833	0	0	0	0	2.975	3.975	3.975	3.64167	0	0.0114378	1.36364	0.012558	yes	hypothetical protein VOLCADRAFT_89681 [Volvox carteri f. nagariensis]	0	-	-	-
Cre12.g502800			117	123	117	124	124	124	6	7	5	245	246	248	14.797	15.597	15.097	15.1637	16.38	17.18	16.88	16.8133	0.574	0.574	0.574	0.574	25.604	26.604	26.604	26.2707	0.0378536	0.0418947	1.54854	0.0238485	yes	protein	3	P:endonucleolytic cleavage of tricistronic rRNA transcript (SSU-rRNA, 5.8S rRNA, LSU-rRNA); C:ribonucleoprotein complex; P:maturation of SSU-rRNA from tricistronic rRNA transcript (SSU-rRNA, 5.8S rRNA, LSU-rRNA)	-	-
Cre14.g611950			87	91	91	85	85	85	1	2	0	117	118	120	7.167	7.967	7.467	7.53367	6.993	7.793	7.493	7.42633	0.06	0.06	0.06	0.06	7.485	8.485	8.485	8.15167	0.00796425	0.00427208	1.0888	0.0062583	yes	pentatricopeptide repeat-containing protein	3	F:molecular_function; P:biological_process; C:plastid	-	-
Cre16.g686350			8	9	8	13	11	11	5	6	4	17	18	20	0.862	1.662	1.162	1.22867	1.238	2.038	1.738	1.67133	0.407	0.407	0.407	0.407	1.514	1.514	1.514	1.514	0.331253	1	0.742885	0.769745	yes	protein	1	F:binding	-	-
g9633			57	57	57	57	57	57	67	68	66	43	44	46	5.113	5.913	5.413	5.47967	5.34	6.14	5.84	5.77333	4.544	4.544	4.544	4.544	3.113	4.113	4.113	3.77967	0.829248	0.579289	0.66987	0.257889	yes	protein	0	-	-	-
Cre06.g289033			21	23	25	20	24	22	0	1	-1	20	21	23	1.126	1.926	1.426	1.49267	1.411	2.211	1.911	1.84433	0	0	0	0	0.93	0.93	0.93	0.93	0	0.0370744	0.420624	0.0809863	yes	predicted protein [Chlamydomonas reinhardtii]	0	-	-	-
Cre01.g035000			193	130	122	163	156	170	7	8	6	278	279	281	22.302	23.102	22.602	22.6687	19.674	20.474	20.174	20.1073	0.612	0.612	0.612	0.612	26.546	27.546	27.546	27.2127	0.0269976	0.0294199	1.34541	0.0327886	yes	protein	4	F:transferase activity; P:histone acetylation; F:histone acetyltransferase activity; F:transferase activity, transferring acyl groups	-	-
Cre07.g344050			165	170	166	132	129	133	7	8	6	254	255	257	8.314	9.114	8.614	8.68067	7.043	7.843	7.543	7.47633	0.268	0.268	0.268	0.268	10.515	11.515	11.515	11.1817	0.0308732	0.0342339	1.46819	0.0340513	yes	transducin beta-like protein 3-like	16	P:macromolecule localization; P:embryonic pattern specification; P:seed maturation; P:embryo development ending in seed dormancy; P:nucleocytoplasmic transport; P:phyllome development; P:macromolecule modification; P:cell division; C:nucleolus; P:RNA metabolic process; P:meristem structural organization; P:cellular component organization or biogenesis at cellular level; P:cell cycle process; P:re…	-	-
Cre02.g146000			131	131	131	104	104	104	6	7	5	175	176	178	10.343	11.143	10.643	10.7097	8.577	9.377	9.077	9.01033	0.358	0.358	0.358	0.358	11.353	12.353	12.353	12.0197	0.0334277	0.0282383	1.31737	0.0363606	yes	protein ltv1 homolog	0	-	-	-
g1281			101	101	101	75	75	75	5	6	4	119	120	122	10.521	11.321	10.821	10.8877	8.022	8.822	8.522	8.45533	0.398	0.398	0.398	0.398	10.172	11.172	11.172	10.8387	0.0365551	0.0299752	1.26638	0.0492861	yes	protein	6	C:mitochondrion; F:molecular_function; P:endonucleolytic cleavage involved in rRNA processing; P:pyrimidine ribonucleotide biosynthetic process; C:membrane; P:biological_process	-	-
Cre05.g234750	CGLD25	Predicted protein	88	90	86	79	87	68	4	5	3	100	101	103	15.105	15.905	15.405	15.4717	14.164	14.964	14.664	14.5973	0.519	0.519	0.519	0.519	14.184	15.184	15.184	14.8507	0.0335452	0.0312076	1.0147	0.0540826	yes	uncharacterized protein	1	F:molecular_function	-	-
Cre15.g639850			21	21	21	19	19	19	1	2	0	35	36	38	1.599	2.399	1.899	1.96567	1.511	2.311	2.011	1.94433	0.058	0.058	0.058	0.058	2.202	3.202	3.202	2.86867	0.0295065	0.0870116	1.38555	0.0728883	yes	protein of clr family	0	-	-	-
g10123			141	1552	141	110	107	90	3	4	2	227	228	230	12.247	13.047	12.547	12.6137	9.686	10.486	10.186	10.1193	0.198	0.198	0.198	0.198	16.337	17.337	17.337	17.0037	0.0156973	0.00797318	1.65335	0.00718737	yes	nuclear protein	2	F:binding; F:oxidoreductase activity	-	-
g2727			112	121	110	99	112	87	5	6	4	128	129	131	11.341	12.141	11.641	11.7077	10.352	11.152	10.852	10.7853	0.309	0.309	0.309	0.309	10.723	11.723	11.723	11.3897	0.026393	0.0198309	1.0512	0.03472	yes	protein	7	P:transcription, DNA-dependent; P:carbohydrate derivative metabolic process; C:chloroplast; P:cellular component organization at cellular level; P:cellular component biogenesis; P:small molecule metabolic process; F:RNA binding	-	-
Cre03.g160953			3	5	3	15	12	12	70	71	69	20	21	23	0.115	0.915	0.415	0.481667	0.481	1.281	0.981	0.914333	1.886	1.886	1.886	1.886	0.634	0.634	0.634	0.634	3.91557	0.00808746	0.494926	0.0973486	yes	t2 family	0	-	-	-
g18073			138	143	138	152	145	142	1035	1036	1034	139	140	142	12.255	13.055	12.555	12.6217	13.449	14.249	13.949	13.8823	69.498	69.498	69.498	69.498	10.2	11.2	11.2	10.8667	5.50625	0.0688631	0.78602	0.0482121	yes	predicted protein [Chlamydomonas reinhardtii]	0	-	-	-
Cre12.g543850			64	65	64	54	53	49	4	5	3	81	82	84	1.585	2.385	1.885	1.95167	1.397	2.197	1.897	1.83033	0.037	0.037	0.037	0.037	1.658	1.658	1.658	1.658	0.0189582	0.0161214	0.754665	0.0239375	yes	hypothetical protein VOLCADRAFT_94440 [Volvox carteri f. nagariensis]	0	-	-	-
g16153			150	150	143	153	159	153	13	14	12	635	636	638	10.877	11.677	11.177	11.2437	11.666	12.466	12.166	12.0993	0.718	0.718	0.718	0.718	37.884	38.884	38.884	38.5507	0.0638582	0.141992	3.1192	0.0359699	yes	pescadillo-like protein	7	C:nucleolus; P:rRNA processing; P:protein import into nucleus; P:protein maturation; F:transcription coactivator activity; C:transcription factor complex;	-	-
g9924			131	140	131	109	109	109	532	533	531	160	161	163	10.296	11.096	10.596	10.6627	9.017	9.817	9.517	9.45033	31.859	31.859	31.859	31.859	10.406	11.406	11.406	11.0727	2.9879	0.132701	1.16186	0.119182	yes	protein	5	P:cellular biosynthetic process; P:regulation of biological process; P:cellular macromolecule metabolic process; P:cellular carbohydrate metabolic process; P:phosphate-containing compound metabolic process	-	-
Cre01.g044700			77	77	77	60	59	59	7	8	6	76	77	79	9.262	10.062	9.562	9.62867	7.413	8.213	7.913	7.84633	0.637	0.637	0.637	0.637	7.554	8.554	8.554	8.22067	0.0661566	0.104239	1.04152	0.201171	yes	glutathione s-transferase	1	F:transferase activity	-	-
g15092			67	78	77	105	105	110	2	3	1	135	136	138	2.593	3.393	2.893	2.95967	3.769	4.569	4.269	4.20233	0.053	0.053	0.053	0.053	3.59	4.59	4.59	4.25667	0.0179074	0.0132966	1.0046	0.00988776	yes	protein	2	P:cellular process; P:metabolic process	-	-
Cre13.g587000			70	66	70	74	74	74	5	6	4	152	153	155	7.85	8.65	8.15	8.21667	8.668	9.468	9.168	9.10133	0.424	0.424	0.424	0.424	13.994	14.994	14.994	14.6607	0.0516024	0.0573989	1.58365	0.0283775	yes	transcription factor	3	C:nucleus; F:molecular_function; P:biological_process	-	-
Cre06.g298600			64	64	64	87	84	84	2	3	1	111	112	114	6.534	7.334	6.834	6.90067	9.026	9.826	9.526	9.45933	0.159	0.159	0.159	0.159	9.666	10.666	10.666	10.3327	0.0230413	0.0176789	1.08549	0.0133548	yes	hypothetical protein CHLREDRAFT_206145 [Chlamydomonas reinhardtii]	2	F:metal ion binding; F:zinc ion binding	-	-
g6676			30	27	30	29	29	29	218	219	217	76	77	79	1.089	1.889	1.389	1.45567	1.1	1.9	1.6	1.53333	5.984	5.984	5.984	5.984	2.28	3.28	3.28	2.94667	4.11083	0.0287751	1.72632	0.0982064	yes	protein	4	F:ATP binding; P:protein phosphorylation; F:protein serine/threonine kinase activity; P:serine family amino acid metabolic process	EC:2.7.11.0	-
Cre01.g027600			25	21	23	22	22	22	0	1	-1	27	28	30	1.399	2.199	1.699	1.76567	1.397	2.197	1.897	1.83033	0	0	0	0	1.306	1.306	1.306	1.306	0	0.0275633	0.594447	0.0441691	yes	hypothetical protein VOLCADRAFT_96363 [Volvox carteri f. nagariensis]	0	-	-	-
g15432			25	31	16	25	23	30	1	2	0	42	43	45	1.247	2.047	1.547	1.61367	1.303	2.103	1.803	1.73633	0.038	0.038	0.038	0.038	1.731	1.731	1.731	1.731	0.0235489	0.0578136	0.82311	0.0470495	yes	protein of clr family	0	-	-	-
Cre12.g550700			63	63	63	58	58	58	0	1	-1	88	89	91	8.793	9.593	9.093	9.15967	8.456	9.256	8.956	8.88933	0	0	0	0	10.15	11.15	11.15	10.8167	0	0.00255891	1.20462	0.00313903	yes	phosphoribosylglycinamide formyltransferase	3	P:purine nucleotide biosynthetic process; F:hydroxymethyl-, formyl- and related transferase activity; C:plastid	EC:2.1.2.0	-
Cre01.g035800	IRK2	Inwardly-rectifying potassium channel	11	11	11	9	9	9	116	117	115	24	25	27	0.787	1.587	1.087	1.15367	0.74	1.54	1.24	1.17333	6.843	6.843	6.843	6.843	1.561	1.561	1.561	1.561	5.93152	0.0133366	1.01364	0.0354139	yes	atp-sensitive potassium channel protein	3	F:inward rectifier potassium channel activity; P:potassium ion transport; C:voltage-gated potassium channel complex	-	-
g1248			11	11	11	20	20	20	0	1	-1	28	29	31	0.773	1.573	1.073	1.13967	1.468	2.268	1.968	1.90133	0	0	0	0	1.568	1.568	1.568	1.568	0	0.101891	0.691358	0.0415106	yes	hypothetical protein VOLCADRAFT_88848 [Volvox carteri f. nagariensis]	0	-	-	-
Cre01.g050050			95	95	95	63	63	63	5	6	4	116	117	119	15.178	15.978	15.478	15.5447	10.513	11.313	11.013	10.9463	0.604	0.604	0.604	0.604	15.314	16.314	16.314	15.9807	0.0388558	0.0335173	1.44206	0.0512797	yes	arginine n-methyltransferase	3	P:cellular metabolic process; F:transferase activity; P:primary metabolic process	-	-
Cre02.g145231			213	213	213	161	161	161	8	9	7	342	343	345	32.028	32.828	32.328	32.3947	24.892	25.692	25.392	25.3253	0.803	0.803	0.803	0.803	42.772	43.772	43.772	43.4387	0.024788	0.0350602	1.70372	0.0328299	yes	mak16-like protein rbm13	0	-	-	-
Cre10.g465300			31	27	27	34	32	32	90	91	89	41	42	44	0.457	1.257	0.757	0.823667	0.565	1.365	1.065	0.998333	1.151	1.151	1.151	1.151	0.573	0.573	0.573	0.573	1.39741	0.120769	0.41978	0.149146	yes	protein	0	-	-	-
g4688			28	25	28	31	31	31	250	251	249	56	57	59	0.854	1.654	1.154	1.22067	0.988	1.788	1.488	1.42133	5.651	5.651	5.651	5.651	1.311	1.311	1.311	1.311	4.62944	0.0236927	0.733221	0.0519716	yes	hypothetical protein CHLREDRAFT_177269 [Chlamydomonas reinhardtii]	0	-	-	-
g6371			105	101	98	101	112	101	9	10	8	217	218	220	2.597	3.397	2.897	2.96367	2.609	3.409	3.109	3.04233	0.131	0.131	0.131	0.131	4.435	5.435	5.435	5.10167	0.044202	0.0486093	1.59431	0.0268793	yes	squamosa promoter binding protein	0	-	-	-
Cre10.g439300			56	59	60	51	60	43	1	2	0	87	88	90	4.07	4.87	4.37	4.43667	3.871	4.671	4.371	4.30433	0.055	0.055	0.055	0.055	5.225	6.225	6.225	5.89167	0.0123967	0.0104979	1.33269	0.0100323	yes	hypothetical protein CHLREDRAFT_144227 [Chlamydomonas reinhardtii]	0	-	-	-
Cre13.g573000			19	23	19	19	20	19	1	2	0	45	46	48	2.223	3.023	2.523	2.58967	2.2	3	2.7	2.63333	0.088	0.088	0.088	0.088	4.351	5.351	5.351	5.01767	0.0339812	0.0988843	1.78367	0.0429653	yes	set domain-containing protein	5	P:regulation of transcription, DNA-dependent; C:transcription factor complex; F:DNA binding; F:sequence-specific DNA binding transcription factor activity;	-	-
Cre10.g452000			78	78	78	41	41	41	281	282	280	54	55	57	11.608	12.408	11.908	11.9747	6.062	6.862	6.562	6.49533	31.171	31.171	31.171	31.171	6.641	7.641	7.641	7.30767	2.60308	0.115282	1.11352	0.0363706	yes	cation transport protein chac	0	-	-	-
Cre11.g468100			27	27	27	37	37	37	0	1	-1	46	47	49	0.935	1.735	1.235	1.30167	1.338	2.138	1.838	1.77133	0	0	0	0	1.288	1.288	1.288	1.288	0	0.0195133	0.602432	0.0155577	yes	3 -cyclic-nucleotide phosphodiesterase	4	F:metal ion binding; P:signal transduction; F:3',5'-cyclic-nucleotide phosphodiesterase activity; P:purine nucleobase metabolic process	EC:3.1.4.17	map00230:Purine metabolism
Cre13.g572800			19	19	19	25	25	25	1	2	0	34	35	37	1.44	2.24	1.74	1.80667	1.98	2.78	2.48	2.41333	0.057	0.057	0.057	0.057	2.13	3.13	3.13	2.79667	0.0315498	0.0991937	1.1259	0.0728366	yes	trna -lysidine synthetase	7	F:ATP binding; F:ligase activity; P:tRNA modification; C:cytoplasm; P:tRNA processing; F:nucleotide binding; F:ligase activity, forming carbon-nitrogen bonds	-	-
g11563			223	223	223	198	198	198	10	11	9	248	249	251	25.735	26.535	26.035	26.1017	23.867	24.667	24.367	24.3003	0.873	0.873	0.873	0.873	23.554	24.554	24.554	24.2207	0.0334461	0.0602614	0.995419	0.0941626	yes	trna-i a37 thiotransferase enzyme	5	C:cytoplasm; P:tRNA modification; F:iron ion binding; F:transferase activity; F:4 iron, 4 sulfur cluster binding	-	-
Cre03.g207600			19	19	19	32	32	32	279	280	278	79	80	82	2.375	3.175	2.675	2.74167	4.178	4.978	4.678	4.61133	26.371	26.371	26.371	26.371	8.16	9.16	9.16	8.82667	9.6186	0.00578313	1.8401	0.0619647	yes	nsg6 protein	0	-	-	-
Cre08.g371500			24	24	24	27	27	27	118	119	117	49	50	52	4.542	5.342	4.842	4.90867	4.95	5.75	5.45	5.38333	17.322	17.322	17.322	17.322	7.67	8.67	8.67	8.33667	3.52886	0.0561214	1.50783	0.123164	yes	hypothetical protein CHLREDRAFT_179244 [Chlamydomonas reinhardtii]	0	-	-	-
Cre04.g227700			263	263	263	244	244	244	67	68	66	209	210	212	14.67	15.47	14.97	15.0367	14.021	14.821	14.521	14.4543	2.784	2.784	2.784	2.784	9.548	10.548	10.548	10.2147	0.185147	0.36429	0.711693	0.736562	yes	hypothetical protein CHLREDRAFT_171083 [Chlamydomonas reinhardtii]	0	-	-	-
Cre12.g531000	AMT8	Ammonium transporter	0	1	3	0	2	3	0	1	-1	10	11	13	0	0.8	0.3	0.366667	0	0.8	0.5	0.433333	0	0	0	0	0.552	0.652	0.852	0.685333	0	NA	0.815	0.0498305	no	ammonium transporter	3	P:ammonium transmembrane transport; C:integral to membrane; F:ammonium transmembrane transporter activity	-	-
Cre04.g216900			2	3	2	1	2	1	23	24	22	3	4	6	0.077	0.877	0.377	0.443667	0.04	0.84	0.54	0.473333	0.609	0.609	0.609	0.609	0.095	0.095	0.095	0.095	1.37265	0.104653	0.113095	0.108645	yes	hypothetical protein CHLREDRAFT_195076 [Chlamydomonas reinhardtii]	0	-	-	-
g9873			63	70	63	49	54	49	2	3	1	71	72	74	1.396	2.196	1.696	1.76267	1.134	1.934	1.634	1.56733	0.034	0.034	0.034	0.034	1.3	1.3	1.3	1.3	0.019289	0.0167088	0.672182	0.0315845	yes	---NA---	0	-	-	-
Cre11.g468300	SAR1	Sar-type small GTPase	728	729	731	642	644	645	290	291	289	745	746	748	118.358	119.158	118.658	118.725	109.021	109.821	109.521	109.454	35.651	35.851	35.951	35.8177	100.088	100.188	100.388	100.221	0.301687	0.373266	0.912285	0.039148	yes	sar-type small gtpase	12	F:GTP binding; C:Golgi apparatus; C:cytoplasmic membrane-bounded vesicle; C:plasma membrane; P:intracellular protein transport; P:ER to Golgi vesicle-mediated transport; C:chloroplast; C:peripheral to membrane of membrane fraction; C:cytosol; C:endoplasmic reticulum; P:small GTPase mediated signal transduction; F:transporter activity	-	-
Cre06.g262450			5	5	6	5	5	6	24	25	23	14	15	17	0.834	1.634	1.134	1.20067	0.872	1.672	1.372	1.30533	2.776	2.776	2.776	2.776	1.931	2.931	2.931	2.59767	2.31205	0.152507	1.75299	0.348851	yes	phosphatidate cytidylyltransferase	3	P:vitamin E biosynthetic process; C:chloroplast; F:phytol kinase activity	-	-
Cre10.g466250			105	105	105	99	99	99	5	6	4	222	223	225	7.221	8.021	7.521	7.58767	7.111	7.911	7.611	7.54433	0.208	0.208	0.208	0.208	12.445	13.445	13.445	13.1117	0.0274129	0.0335377	1.69953	0.0180537	yes	wd-repeat membrane protein	2	C:intracellular; P:nucleobase-containing compound metabolic process	-	-
g10913			42	43	45	50	56	56	6	7	5	83	84	86	2.954	3.754	3.254	3.32067	3.296	4.096	3.796	3.72933	0.203	0.203	0.203	0.203	4.383	5.383	5.383	5.04967	0.0611323	0.121363	1.31421	0.0840295	yes	boron transporter	15	C:lateral plasma membrane; P:nitrate transport; C:integral to membrane; F:borate efflux transmembrane transporter activity; P:response to boron-containing substance; P:cellular response to iron ion starvation; C:endosome; P:iron ion transport; P:response to nitrate; C:columella; F:inorganic anion exchanger activity; C:vacuole; P:borate transport; P:chloride transport; P:bicarbonate transport	-	-
g1839			4	4	3	5	6	5	149	150	148	29	30	32	0.284	1.084	0.584	0.650667	0.37	1.17	0.87	0.803333	7.986	7.986	7.986	7.986	1.699	1.699	1.699	1.699	12.2736	0.00109184	1.45214	0.0298714	yes	flagellar associated protein	1	C:flagellum	-	-
Cre06.g271250	HTR8	Histone H3	0	0	0	0	0	0	62	63	61	0	1	3	0	0.8	0.3	0.366667	0	0.8	0.5	0.433333	22.196	22.196	22.196	22.196	0	0	0	0	60.5345	0.00275959	0	0.00186476	yes	histone h3	5	C:nucleosome; F:DNA binding; P:nucleosome assembly; C:generative cell nucleus; P:double fertilization forming a zygote and endosperm	-	-
Cre03.g163950	CDO2	Cysteine dioxygenase	1	1	1	1	1	1	69	70	68	2	3	5	0.116	0.916	0.416	0.482667	0.121	0.921	0.621	0.554333	5.862	5.862	5.862	5.862	0.191	0.191	0.191	0.191	12.145	0.00381942	0.207383	0.00475782	yes	cysteine dioxygenase	5	F:iron ion binding; P:oxidation-reduction process; P:L-cysteine metabolic process; F:cysteine dioxygenase activity; P:taurine metabolic process	EC:1.13.11.20	map00430:Taurine and hypotaurine metabolism, map00270:Cysteine and methionine metabolism
g10919			2	2	2	2	2	2	28	29	27	1	2	4	0.57	1.37	0.87	0.936667	0.595	1.395	1.095	1.02833	6.034	6.034	6.034	6.034	0.236	0.236	0.236	0.236	6.44199	0.0512145	0.169176	0.020072	yes	---NA---	0	-	-	-
g9887		Short-chain dehydrogenase/reductase	84	90	88	64	61	56	17	18	16	70	71	73	11.649	12.449	11.949	12.0157	8.981	9.781	9.481	9.41433	1.783	1.783	1.783	1.783	8.022	9.022	9.022	8.68867	0.14839	0.407005	0.922401	0.675484	yes	short-chain dehydrogenase reductase sdr	4	P:oxidation-reduction process; F:oxidoreductase activity; P:metabolic process; F:nucleotide binding	-	-
Cre01.g027250			14	16	11	28	31	25	92	93	91	35	36	38	1.315	2.115	1.615	1.68167	2.649	3.449	3.149	3.08233	6.108	6.108	6.108	6.108	2.561	3.561	3.561	3.22767	3.63211	0.0376296	1.03247	0.118305	yes	predicted protein [Chlamydomonas reinhardtii]	0	-	-	-
Cre07.g352900			16	14	14	21	22	21	382	383	381	27	28	30	0.504	1.304	0.804	0.870667	0.789	1.589	1.289	1.22233	10.203	10.203	10.203	10.203	0.803	0.803	0.803	0.803	11.7186	0.00770463	0.505349	0.0145111	yes	stomatal cytokinesis defective scd1 protein	1	P:cellular process	-	-
g11485			45	46	45	66	63	58	47	48	46	55	56	58	2.126	2.926	2.426	2.49267	3.13	3.93	3.63	3.56333	1.718	1.718	1.718	1.718	2.196	3.196	3.196	2.86267	0.689222	0.674187	0.813232	0.579874	yes	cilia flagella specific mot9	0	-	-	-
Cre03.g205800			72	74	72	47	51	47	2	3	1	64	65	67	8.181	8.981	8.481	8.54767	5.578	6.378	6.078	6.01133	0.172	0.172	0.172	0.172	5.915	6.915	6.915	6.58167	0.0201225	0.0124153	1.0842	0.0390492	yes	p21-activated protein kinase-interacting protein 1-like	3	C:protein complex; F:binding; C:intracellular part	-	-
Cre12.g508350			20	17	22	22	27	22	2	3	1	13	14	16	4.273	5.073	4.573	4.63967	4.909	5.709	5.409	5.34233	0.162	0.162	0.162	0.162	2.295	3.295	3.295	2.96167	0.0349163	0.0865454	0.577159	0.316719	yes	protein	1	C:chloroplast stroma	-	-
Cre02.g117300	MRPL45	Putative mitochondrial ribosomal protein L45, imported to mitochondria	59	66	69	63	69	66	3	4	2	78	79	81	11.543	12.343	11.843	11.9097	12.057	12.857	12.557	12.4903	0.397	0.397	0.397	0.397	11.273	12.273	12.273	11.9397	0.0333343	0.0281823	0.954577	0.046794	yes	mitochondrial inner membrane translocase subunit tim44-related protein	4	P:intracellular protein transport; C:mitochondrial inner membrane presequence translocase complex; F:P-P-bond-hydrolysis-driven protein transmembrane transporter activity; C:ribosome	-	-
Cre06.g303650			114	120	117	112	118	108	3	4	2	156	157	159	9.186	9.986	9.486	9.55267	9.425	10.225	9.925	9.85833	0.184	0.184	0.184	0.184	10.277	11.277	11.277	10.9437	0.0192616	0.0111789	1.10289	0.0140518	yes	eukaryotic translation initiation factor 2d-like	3	F:RNA binding; P:translational initiation; F:translation initiation factor activity	-	-
Cre13.g562350			28	30	28	35	41	35	1	2	0	61	62	64	2.255	3.055	2.555	2.62167	2.944	3.744	3.444	3.37733	0.183	0.183	0.183	0.183	4.059	5.059	5.059	4.72567	0.0698029	0.139292	1.35123	0.0706231	yes	predicted protein [Chlamydomonas reinhardtii]	0	-	-	-
Cre12.g537850	CCB2	Protein required for cyt b6 assembly	53	60	58	49	53	49	9	10	8	88	89	91	9.685	10.485	9.985	10.0517	8.547	9.347	9.047	8.98033	1.136	1.136	1.136	1.136	12.143	13.143	13.143	12.8097	0.113016	0.211732	1.40612	0.209091	yes	protein	4	P:cytochrome b6f complex assembly; F:molecular_function; C:chloroplast; P:photosystem II assembly	-	-
Cre11.g477200			34	33	33	31	27	31	9169	9170	9168	26	27	29	4.716	5.516	5.016	5.08267	4.627	5.427	5.127	5.06033	983.714	983.714	983.714	983.714	3.07	4.07	4.07	3.73667	193.543	0.00330818	0.749954	0.00200857	yes	nad-p-binding protein	4	F:nucleotide binding; P:oxidation-reduction process; F:oxidoreductase activity; F:2'-hydroxyisoflavone reductase activity	-	-
Cre14.g632750			159	145	170	109	121	109	2	3	1	198	199	201	6.532	7.332	6.832	6.89867	4.677	5.477	5.177	5.11033	0.062	0.062	0.062	0.062	6.688	7.688	7.688	7.35467	0.00898724	0.00343989	1.40369	0.00534943	yes	protein	3	F:ATP binding; P:protein phosphorylation; F:protein kinase activity	-	-
Cre17.g723150	ERO1	Endoplasmic reticulum oxidoreductin	62	63	65	62	64	65	281	282	280	73	74	76	7.403	8.203	7.703	7.76967	7.732	8.532	8.232	8.16533	25.28	25.48	25.58	25.4467	7.203	7.303	7.503	7.33633	3.27513	0.010407	0.855954	0.0878666	yes	endoplasmic oxidoreductin-2	6	C:endoplasmic reticulum membrane; P:protein thiol-disulfide exchange; P:cellular response to stimulus; F:flavin adenine dinucleotide binding; F:oxidoreductase activity, acting on a sulfur group of donors, disulfide as acceptor; P:oxidation-reduction process	EC:1.8.4.0	-
g11750			256	278	243	156	170	176	7	8	6	274	275	277	20.035	20.835	20.335	20.4017	13.897	14.697	14.397	14.3303	0.414	0.414	0.414	0.414	17.591	18.591	18.591	18.2577	0.0202925	0.0203004	1.26495	0.0367332	yes	kynurenine 3-monooxygenase	8	P:oxidation-reduction process; F:oxidoreductase activity; P:metabolic process; F:monooxygenase activity; P:pyridine nucleotide biosynthetic process; C:mitochondrion; F:kynurenine 3-monooxygenase activity; P:NAD biosynthetic process	-	-
Cre10.g418400			263	263	263	249	249	249	8	9	7	565	566	568	17.45	18.25	17.75	17.8167	17.257	18.057	17.757	17.6903	0.401	0.401	0.401	0.401	30.868	31.868	31.868	31.5347	0.022507	0.0313464	1.76486	0.0190541	yes	pentatricopeptide repeat-containing protein at4g33170-like	0	-	-	-
g18065			14	11	14	17	20	15	0	1	-1	45	46	48	2.533	3.333	2.833	2.89967	3.212	4.012	3.712	3.64533	0	0	0	0	6.727	7.727	7.727	7.39367	0	0.0686593	1.92597	0.0171906	yes	predicted protein [Micromonas pusilla CCMP1545]	3	F:nucleic acid binding; F:exonuclease activity; C:intracellular	-	-
Cre02.g112266			9	8	8	8	10	12	71	72	70	20	21	23	0.517	1.317	0.817	0.883667	0.675	1.475	1.175	1.10833	3.47	3.47	3.47	3.47	1.068	1.068	1.068	1.068	3.92682	0.0266982	0.724068	0.0779776	yes	---NA---	0	-	-	-
Cre02.g099300	ANK21	Predicted protein with ankyrin repeats	160	143	157	107	112	100	5	6	4	163	164	166	32.133	32.933	32.433	32.4997	22.875	23.675	23.375	23.3083	0.774	0.774	0.774	0.774	27.568	28.568	28.568	28.2347	0.0238156	0.0159574	1.20667	0.0333518	yes	#NAME?	0	-	-	-
g15797			3	2	2	1	1	1	131	132	130	15	16	18	0.262	1.062	0.562	0.628667	0.137	0.937	0.637	0.570333	12.192	12.192	12.192	12.192	1.625	1.625	1.625	1.625	19.3934	0.000735982	1.73426	0.0137199	yes	protein	3	P:primary metabolic process; F:catalytic activity; F:protein binding	-	-
Cre10.g450500			156	147	147	162	154	169	7	8	6	174	175	177	10.765	11.565	11.065	11.1317	12.162	12.962	12.662	12.5953	0.277	0.277	0.277	0.277	10.287	11.287	11.287	10.9537	0.024884	0.0281184	0.870776	0.0444167	yes	signal recognition particle-docking protein	0	-	-	-
Cre03.g185450			49	52	53	71	65	70	2	3	1	86	87	89	2.789	3.589	3.089	3.15567	3.922	4.722	4.422	4.35533	0.081	0.081	0.081	0.081	3.812	4.812	4.812	4.47867	0.0256681	0.0258797	1.01906	0.0215945	yes	hypothetical protein VOLCADRAFT_87018 [Volvox carteri f. nagariensis]	0	-	-	-
Cre17.g735450			20	21	18	12	13	12	186	187	185	28	29	31	0.726	1.526	1.026	1.09267	0.505	1.305	1.005	0.938333	5.549	5.549	5.549	5.549	0.933	0.933	0.933	0.933	5.0784	0.012852	0.714943	0.0182631	yes	serine protease subtilase	1	F:peptidase activity	-	-
Cre09.g396250	VTE5	Phosphatidate cytidylyltransferase	94	95	90	96	101	112	181	182	180	199	200	202	7.612	8.412	7.912	7.97867	8.543	9.343	9.043	8.97633	11.084	11.084	11.084	11.084	13.317	14.317	14.317	13.9837	1.3892	0.311959	1.53238	0.540668	yes	protein	3	F:kinase activity; P:phosphorylation; C:membrane	-	-
Cre09.g388900			1	2	1	0	0	0	48	49	47	8	9	11	0.102	0.902	0.402	0.468667	0	0.8	0.5	0.433333	3.627	3.627	3.627	3.627	0.675	0.675	0.675	0.675	7.73898	0.0046941	0.84375	0.0414027	yes	protein	2	F:hydrolase activity, acting on ester bonds; F:transferase activity, transferring acyl groups	-	-
Cre03.g171850			44	51	42	32	30	39	0	1	-1	52	53	55	1.106	1.906	1.406	1.47267	0.788	1.588	1.288	1.22133	0	0	0	0	1.08	1.08	1.08	1.08	0	0.00599821	0.680101	0.0104139	yes	hypothetical protein CHLREDRAFT_143939 [Chlamydomonas reinhardtii]	0	-	-	-
g2729			3	4	3	5	5	5	36	37	35	2	3	5	0.394	1.194	0.694	0.760667	0.686	1.486	1.186	1.11933	3.377	3.377	3.377	3.377	0.217	0.217	0.217	0.217	4.43953	0.032253	0.14603	0.0124097	yes	predicted protein [Chlamydomonas reinhardtii]	0	-	-	-
Cre14.g614550			68	72	69	77	70	75	7	8	6	128	129	131	4.12	4.92	4.42	4.48667	4.881	5.681	5.381	5.31433	0.325	0.325	0.325	0.325	6.453	7.453	7.453	7.11967	0.0724368	0.106155	1.31192	0.072029	yes	protein of clr family	2	F:protein kinase activity; P:protein phosphorylation	-	-
Cre12.g535700	HSP70D	Heat shock protein 70D	51	47	52	56	55	48	1	2	0	50	51	53	5.558	6.358	5.858	5.92467	6.261	7.061	6.761	6.69433	0.082	0.082	0.082	0.082	4.413	5.413	5.413	5.07967	0.0138404	0.0128499	0.766605	0.0324959	yes	chaperone protein	2	P:response to stress; F:ATP binding	-	-
g3724			197	210	187	163	154	166	8	9	7	285	286	288	14.877	15.677	15.177	15.2437	12.779	13.579	13.279	13.2123	0.457	0.457	0.457	0.457	17.66	18.66	18.66	18.3267	0.0299797	0.0364166	1.37418	0.040187	yes	protein	6	C:intracellular; F:RNA binding; P:methylation; F:tRNA (cytosine-5-)-methyltransferase activity; P:tRNA processing; P:RNA modification	EC:2.1.1.29	-
g18362			20	23	19	23	21	20	45	46	44	32	33	35	1.105	1.905	1.405	1.47167	1.154	1.954	1.654	1.58733	1.715	1.715	1.715	1.715	1.49	1.49	1.49	1.49	1.16535	0.301017	0.762538	0.36948	yes	---NA---	0	-	-	-
g16705			2	4	2	3	3	3	98	99	97	5	6	8	0.271	1.071	0.571	0.637667	0.425	1.225	0.925	0.858333	10.04	10.04	10.04	10.04	0.56	0.56	0.56	0.56	15.7449	0.00169455	0.457143	0.0038464	yes	hypothetical protein CHLREDRAFT_174437 [Chlamydomonas reinhardtii]	0	-	-	-
Cre13.g602300			66	70	66	49	46	50	3	4	2	93	94	96	7.899	8.699	8.199	8.26567	5.75	6.55	6.25	6.18333	0.271	0.271	0.271	0.271	9.197	10.197	10.197	9.86367	0.0327862	0.0275815	1.55679	0.0322173	yes	conserved plasmodium protein	7	F:RNA binding; F:methyltransferase activity; F:transferase activity; P:methylation; F:molecular_function; P:biological_process; C:cellular_component	-	-
Cre10.g463750	CYG27	Adenylate/guanylate cyclase	42	45	42	42	42	42	111	112	110	26	27	29	1.413	2.213	1.713	1.77967	1.476	2.276	1.976	1.90933	2.774	2.774	2.774	2.774	0.723	0.723	0.723	0.723	1.55872	0.187713	0.317663	0.0499381	yes	guanylate cyclase	5	P:intracellular signal transduction; F:binding; C:intracellular; P:cyclic nucleotide biosynthetic process; F:phosphorus-oxygen lyase activity	-	-
Cre16.g677150			22	27	30	24	28	24	907	908	906	52	53	55	2.569	3.369	2.869	2.93567	2.927	3.727	3.427	3.36033	71.777	71.777	71.777	71.777	5.017	6.017	6.017	5.68367	24.45	0.00559303	1.61444	0.0144541	yes	protein	0	-	-	-
Cre12.g519550			72	77	76	57	54	49	5	6	4	113	114	116	3.155	3.955	3.455	3.52167	2.609	3.409	3.109	3.04233	0.166	0.166	0.166	0.166	4.091	5.091	5.091	4.75767	0.0471368	0.0506066	1.4934	0.0472633	yes	hypothetical protein CHLREDRAFT_176285 [Chlamydomonas reinhardtii]	0	-	-	-
g5721			11	14	8	3	2	3	61	62	60	9	10	12	1.617	2.417	1.917	1.98367	0.461	1.261	0.961	0.894333	6.782	6.782	6.782	6.782	1.094	1.094	1.094	1.094	3.41892	0.0694596	0.867565	0.0313197	yes	---NA---	0	-	-	-
Cre02.g105750			15	12	15	14	12	12	209	210	208	41	42	44	1.214	2.014	1.514	1.58067	1.015	1.815	1.515	1.44833	11.937	11.937	11.937	11.937	2.743	3.743	3.743	3.40967	7.55188	0.00740106	2.06226	0.0337503	yes	---NA---	0	-	-	-
g1165			44	42	44	32	30	27	1	2	0	41	42	44	4.685	5.485	4.985	5.05167	3.336	4.136	3.836	3.76933	0.081	0.081	0.081	0.081	3.607	4.607	4.607	4.27367	0.0160343	0.0184445	1.11388	0.0495511	yes	peptidase u32	2	F:peptidase activity; P:proteolysis	-	-
Cre12.g508300			54	52	52	44	49	41	5	6	4	52	53	55	11.608	12.408	11.908	11.9747	10.259	11.059	10.759	10.6923	0.844	0.844	0.844	0.844	9.592	10.592	10.592	10.2587	0.0704821	0.102575	0.957772	0.201837	yes	protein	1	C:mitochondrion	-	-
Cre14.g624350			265	287	265	176	166	154	26	27	25	194	195	197	31.337	32.137	31.637	31.7037	20.504	21.304	21.004	20.9373	2.235	2.235	2.235	2.235	18.957	19.957	19.957	19.6237	0.0704966	0.225855	0.936772	0.445274	yes	protein	2	F:methyltransferase activity; P:methylation	EC:2.1.1.0	-
Cre01.g025500			44	48	44	57	61	57	4	5	3	79	80	82	4.409	5.209	4.709	4.77567	5.965	6.765	6.465	6.39833	0.303	0.303	0.303	0.303	6.541	7.541	7.541	7.20767	0.0634466	0.091607	1.11471	0.066001	yes	kinesin light chain	2	P:biological_process; C:cellular_component	-	-
Cre12.g513701			93	100	98	74	76	74	7	8	6	107	108	110	7.527	8.327	7.827	7.89367	6.256	7.056	6.756	6.68933	0.428	0.428	0.428	0.428	7.156	8.156	8.156	7.82267	0.0542207	0.0570203	1.1559	0.0949163	yes	dead-box atp-dependent rna helicase 29-like	2	F:binding; F:hydrolase activity, acting on acid anhydrides, in phosphorus-containing anhydrides	EC:3.6.1.0	-
Cre14.g613200			77	77	77	74	74	74	6	7	5	129	130	132	8.134	8.934	8.434	8.50067	8.03	8.83	8.53	8.46333	0.421	0.421	0.421	0.421	10.865	11.865	11.865	11.5317	0.0495255	0.0663958	1.34371	0.0552094	yes	cobalamin synthesis protein p47k	0	-	-	-
g13816	CGL74	Predicted protein	70	59	65	56	56	53	2	3	1	67	68	70	6.6	7.4	6.9	6.96667	5.939	6.739	6.439	6.37233	0.154	0.154	0.154	0.154	5.621	6.621	6.621	6.28767	0.0221053	0.0172529	0.98249	0.0384902	yes	tetratricopeptide repeat-containing protein	1	C:chloroplast thylakoid membrane	-	-
Cre02.g104650			226	245	226	250	233	215	3	4	2	313	314	316	14.27	15.07	14.57	14.6367	15.367	16.167	15.867	15.8003	0.286	0.286	0.286	0.286	16.331	17.331	17.331	16.9977	0.01954	0.0196424	1.072	0.023443	yes	protein	1	F:binding	-	-
Cre02.g103600			19	17	19	19	19	19	0	1	-1	47	48	50	1.47	2.27	1.77	1.83667	1.535	2.335	2.035	1.96833	0	0	0	0	2.94	3.94	3.94	3.60667	0	0.0366808	1.68737	0.0139298	yes	hypothetical protein VOLCADRAFT_91638 [Volvox carteri f. nagariensis]	0	-	-	-
Cre13.g570800			9	13	10	13	18	18	1059	1060	1058	13	14	16	2.719	3.519	3.019	3.08567	3.932	4.732	4.432	4.36533	163.364	163.364	163.364	163.364	2.247	3.247	3.247	2.91367	52.9429	0.00277014	0.686179	0.00194702	yes	predicted protein [Chlamydomonas reinhardtii]	0	-	-	-
Cre16.g685628			26	23	26	41	32	28	230	231	229	17	18	20	2.589	3.389	2.889	2.95567	3.328	4.128	3.828	3.76133	17.318	17.318	17.318	17.318	1.399	1.399	1.399	1.399	5.85925	0.0200152	0.338905	0.00503601	yes	---NA---	0	-	-	-
g9211			16	21	16	10	6	9	173	174	172	42	43	45	0.7	1.5	1	1.06667	0.457	1.257	0.957	0.890333	5.724	5.724	5.724	5.724	1.519	1.519	1.519	1.519	5.36625	0.0118598	1.20843	0.0472367	yes	predicted protein [Chlamydomonas reinhardtii]	0	-	-	-
Cre02.g092750		Putative ribosomal RNA methyltransferase	67	68	59	73	69	61	5	6	4	162	163	165	2.493	3.293	2.793	2.85967	2.681	3.481	3.181	3.11433	0.141	0.141	0.141	0.141	4.95	5.95	5.95	5.61667	0.0493064	0.0629159	1.70928	0.0252163	yes	ftsj methyltransferase domain-containing protein 1-like	3	F:nucleic acid binding; P:methylation; F:methyltransferase activity	EC:2.1.1.0	-
Cre02.g102450			110	110	110	107	107	107	6	7	5	94	95	97	14.457	15.257	14.757	14.8237	14.823	15.623	15.323	15.2563	0.602	0.602	0.602	0.602	10.083	11.083	11.083	10.7497	0.0406107	0.0366327	0.709403	0.104184	yes	protein	1	P:cellular process	-	-
Cre03.g152250			140	140	140	125	125	125	1224	1225	1223	1325	1326	1328	13.549	14.349	13.849	13.9157	12.636	13.436	13.136	13.0693	89.501	89.501	89.501	89.501	105.965	106.965	106.965	106.632	6.43167	0.0901028	7.96107	0.643205	yes	protein	0	-	-	-
Cre17.g700550			24	24	24	22	22	22	203	204	202	34	35	37	2.388	3.188	2.688	2.75467	2.277	3.077	2.777	2.71033	15.857	15.857	15.857	15.857	2.831	3.831	3.831	3.49767	5.75641	0.022059	1.24504	0.0258135	yes	protein	9	P:lipid metabolic process; P:oxidation-reduction process; F:heat shock protein binding; F:2 iron, 2 sulfur cluster binding; F:oxidoreductase activity; F:phosphoric diester hydrolase activity; P:protein folding; F:transferase activity, transferring phosphorus-containing groups; F:unfolded protein binding	-	-
g9919			36	36	36	46	46	46	1	2	0	84	85	87	4.392	5.192	4.692	4.75867	5.861	6.661	6.361	6.29433	0.092	0.092	0.092	0.092	8.468	9.468	9.468	9.13467	0.0193331	0.0270054	1.42141	0.01069	yes	protein	2	F:metal ion binding; F:zinc ion binding	-	-
Cre01.g003376			126	126	126	121	121	121	8	9	7	239	240	242	10.204	11.004	10.504	10.5707	10.235	11.035	10.735	10.6683	0.49	0.49	0.49	0.49	15.994	16.994	16.994	16.6607	0.0463547	0.0642464	1.54001	0.0450697	yes	dnaj homolog subfamily c member 2-like	5	P:protein folding; F:unfolded protein binding; C:nucleus; F:DNA binding; F:heat shock protein binding	-	-
Cre02.g146629			70	70	70	80	80	80	49	50	48	80	81	83	2.651	3.451	2.951	3.01767	3.211	4.011	3.711	3.64433	1.424	1.424	1.424	1.424	2.54	3.54	3.54	3.20667	0.471888	0.984783	0.882573	0.810042	yes	hypothetical protein VOLCADRAFT_104639 [Volvox carteri f. nagariensis]	0	-	-	-
g9855			12	12	16	15	20	11	12	13	11	15	16	18	1.501	2.301	1.801	1.86767	1.96	2.76	2.46	2.39333	1.135	1.135	1.135	1.135	1.551	1.551	1.551	1.551	0.60771	0.793649	0.561957	0.715906	yes	cytochrome cyp711 clan	2	F:monooxygenase activity; P:metabolic process	-	-
Cre05.g241100			93	93	93	96	96	96	1	2	0	109	110	112	18.841	19.641	19.141	19.2077	20.314	21.114	20.814	20.7473	0.153	0.153	0.153	0.153	18.247	19.247	19.247	18.9137	0.00796557	0.00377086	0.911575	0.00683026	yes	hypothetical protein CHLREDRAFT_205781 [Chlamydomonas reinhardtii]	0	-	-	-
Cre05.g244236			70	61	67	59	65	59	5	6	4	99	100	102	10.087	10.887	10.387	10.4537	9.278	10.078	9.778	9.71133	0.569	0.569	0.569	0.569	12.316	13.316	13.316	12.9827	0.0544307	0.0580878	1.32129	0.0609237	yes	protein	3	P:tRNA methylation; F:tRNA (adenine-N1-)-methyltransferase activity; C:tRNA (m1A) methyltransferase complex	EC:2.1.1.36	-
Cre04.g221900			4	3	3	1	1	1	23	24	22	10	11	13	0.293	1.093	0.593	0.659667	0.102	0.902	0.602	0.535333	1.77	1.77	1.77	1.77	0.806	0.806	0.806	0.806	2.68317	0.0876736	0.89357	0.231184	yes	protein	0	-	-	-
Cre13.g567200			78	86	71	74	71	74	2	3	1	83	84	86	3.015	3.815	3.315	3.38167	2.948	3.748	3.448	3.38133	0.058	0.058	0.058	0.058	2.587	3.587	3.587	3.25367	0.0171513	0.0103903	0.957044	0.0227733	yes	protein	0	-	-	-
Cre03.g194150			127	134	127	112	107	101	14	15	13	371	372	374	20.082	20.882	20.382	20.4487	17.788	18.588	18.288	18.2213	1.701	1.701	1.701	1.701	48.855	49.855	49.855	49.5217	0.0831839	0.162529	2.68211	0.0641744	yes	deoxynucleotidyltransferase terminal-interacting protein 2	2	C:nucleolus; P:metabolic process	-	-
Cre02.g091200			63	63	63	61	61	61	269	270	268	51	52	54	6.329	7.129	6.629	6.69567	6.401	7.201	6.901	6.83433	19.98	19.98	19.98	19.98	4.234	5.234	5.234	4.90067	2.98402	0.090691	0.726843	0.0384776	yes	homogentisate -dioxygenase	10	C:cytosol; P:response to sucrose stimulus; P:response to fructose stimulus; P:protein import into peroxisome matrix; P:L-phenylalanine catabolic process; P:chlorophyll catabolic process; F:homogentisate 1,2-dioxygenase activity; P:tyrosine catabolic process; P:fatty acid beta-oxidation; P:styrene catabolic process	EC:1.13.11.5	map00350:Tyrosine metabolism, map00643:Styrene degradation
Cre05.g230800			14	14	14	9	9	9	87	88	86	14	15	17	0.66	1.46	0.96	1.02667	0.443	1.243	0.943	0.876333	3.067	3.067	3.067	3.067	0.507	0.507	0.507	0.507	2.98734	0.0378343	0.407884	0.0218995	yes	hypothetical protein VOLCADRAFT_93875 [Volvox carteri f. nagariensis]	0	-	-	-
Cre03.g171500			20	20	20	15	15	15	1	2	0	29	30	32	3.496	4.296	3.796	3.86267	2.738	3.538	3.238	3.17133	0.132	0.132	0.132	0.132	4.188	5.188	5.188	4.85467	0.0341733	0.0955564	1.46637	0.101705	yes	hypothetical protein CHLREDRAFT_143946 [Chlamydomonas reinhardtii]	0	-	-	-
Cre02.g111800			113	113	113	80	80	80	6	7	5	147	148	150	15.546	16.346	15.846	15.9127	11.496	12.296	11.996	11.9293	0.624	0.624	0.624	0.624	16.711	17.711	17.711	17.3777	0.039214	0.0328314	1.44039	0.044521	yes	predicted protein [Chlamydomonas reinhardtii]	0	-	-	-
Cre10.g417650			103	103	103	74	74	74	3	4	2	133	134	136	13.223	14.023	13.523	13.5897	9.885	10.685	10.385	10.3183	0.294	0.294	0.294	0.294	14.141	15.141	15.141	14.8077	0.0216341	0.0118612	1.41703	0.0169087	yes	protein	3	P:RNA metabolic process; P:methylation; F:methyltransferase activity	EC:2.1.1.0	-
Cre01.g024200			37	39	37	40	36	36	2	3	1	58	59	61	5.797	6.597	6.097	6.16367	5.727	6.527	6.227	6.16033	0.118	0.118	0.118	0.118	7.509	8.509	8.509	8.17567	0.0191444	0.0262426	1.30366	0.0245084	yes	fog: rrm domain	1	F:nucleic acid binding	-	-
Cre04.g214750		Endosomal R-SNARE protein, VAMP-like family (R.III)	4	3	3	4	4	4	342	343	341	4	5	7	0.399	1.199	0.699	0.765667	0.556	1.356	1.056	0.989333	33.802	33.802	33.802	33.802	0.44	0.44	0.44	0.44	44.1471	0.000131416	0.324484	0.000120259	yes	r-snare vamp-like family	5	C:integral to membrane; P:vesicle-mediated transport; F:diacylglycerol kinase activity; P:phospholipid catabolic process; P:glycerolipid metabolic process	EC:2.7.1.107	map00564:Glycerophospholipid metabolism, map00561:Glycerolipid metabolism, map04070:Phosphatidylinositol signaling system
g11525			7	8	7	14	14	14	39	40	38	15	16	18	0.441	1.241	0.741	0.807667	1.382	2.182	1.882	1.81533	3.251	3.251	3.251	3.251	1.275	1.275	1.275	1.275	4.02518	0.101872	0.584326	0.185203	yes	protein	3	P:cellular process; P:response to abiotic stimulus; P:response to stress	-	-
Cre14.g625750	TIC22	22 kDa translocon at the inner membrane of chloroplasts	225	236	221	199	231	176	7	8	6	281	282	284	32.423	33.223	32.723	32.7897	30.341	31.141	30.841	30.7743	0.777	0.777	0.777	0.777	33.824	34.824	34.824	34.4907	0.0236965	0.0260987	1.11827	0.0365335	yes	22 kda translocon at the inner membrane of chloroplasts	1	C:chloroplast	-	-
Cre07.g352251			114	114	114	121	121	121	3	4	2	169	170	172	5.762	6.562	6.062	6.12867	6.283	7.083	6.783	6.71633	0.115	0.115	0.115	0.115	7.017	8.017	8.017	7.68367	0.0187643	0.0107555	1.13187	0.0114608	yes	probable atp-dependent rna helicase dhx37-like	2	F:helicase activity; F:nucleotide binding	-	-
Cre13.g585050			6	7	6	8	8	8	359	360	358	37	38	40	0.545	1.345	0.845	0.911667	0.758	1.558	1.258	1.19133	24.022	24.022	24.022	24.022	2.7	2.7	2.7	2.7	26.3495	0.000765052	1.73299	0.0134314	yes	protein	1	F:selenium binding	-	-
Cre12.g539650			38	43	41	35	40	40	29	30	28	41	42	44	0.711	1.511	1.011	1.07767	0.691	1.491	1.191	1.12433	0.35	0.35	0.35	0.35	0.546	0.546	0.546	0.546	0.324776	1	0.366197	0.728929	yes	hypothetical protein VOLCADRAFT_96666 [Volvox carteri f. nagariensis]	0	-	-	-
Cre16.g665750	RAA2	tRNA-pseudouridine synthase, requiring for psaA trans-splicing	13	10	13	6	8	6	0	1	-1	9	10	12	1.354	2.154	1.654	1.72067	0.653	1.453	1.153	1.08633	0	0	0	0	0.775	0.775	0.775	0.775	0	0.0791573	0.533379	0.24277	yes	trna pseudouridine synthase b	6	F:pseudouridine synthase activity; P:RNA splicing; F:RNA binding; P:pseudouridine synthesis; P:mRNA processing; C:chloroplast	EC:5.4.99.12	-
Cre02.g106800			28	31	29	34	36	29	4	5	3	58	59	61	3.422	4.222	3.722	3.78867	4.341	5.141	4.841	4.77433	0.37	0.37	0.37	0.37	5.858	6.858	6.858	6.52467	0.0976597	0.197401	1.33398	0.113001	yes	predicted protein [Chlamydomonas reinhardtii]	0	-	-	-
Cre12.g540950			15	12	15	5	7	7	1	2	0	32	33	35	1.104	1.904	1.404	1.47067	0.538	1.338	1.038	0.971333	0.056	0.056	0.056	0.056	1.946	1.946	1.946	1.946	0.038078	0.15048	1.45441	0.0832126	yes	predicted protein [Chlamydomonas reinhardtii]	0	-	-	-
Cre03.g194300			22	22	22	13	13	13	0	1	-1	31	32	34	2.725	3.525	3.025	3.09167	1.682	2.482	2.182	2.11533	0	0	0	0	3.071	4.071	4.071	3.73767	0	0.0295178	1.64021	0.0338382	yes	upf0551 protein c8orf38 mitochondrial-like	2	P:biosynthetic process; F:transferase activity	-	-
Cre07.g330350			38	40	32	37	41	35	3	4	2	63	64	66	1.82	2.62	2.12	2.18667	1.851	2.651	2.351	2.28433	0.109	0.109	0.109	0.109	2.494	3.494	3.494	3.16067	0.0498476	0.0795732	1.31799	0.0663735	yes	hypothetical protein CHLREDRAFT_169476 [Chlamydomonas reinhardtii]	0	-	-	-
Cre01.g042700			0	0	0	0	0	0	48	49	47	1	2	4	0	0.8	0.3	0.366667	0	0.8	0.5	0.433333	4.71	4.71	4.71	4.71	0.107	0.107	0.107	0.107	12.8455	0.00496177	0.13375	0.0088996	yes	protein	1	F:calcium ion binding	-	-
g12888			96	100	89	95	87	95	99	100	98	84	85	87	7.806	8.606	8.106	8.17267	8.154	8.954	8.654	8.58733	7.056	7.056	7.056	7.056	5.932	6.932	6.932	6.59867	0.863366	0.627735	0.774179	0.352321	yes	---NA---	0	-	-	-
Cre09.g399450			32	34	32	45	40	42	198	199	197	68	69	71	1.921	2.721	2.221	2.28767	2.634	3.434	3.134	3.06733	8.309	8.309	8.309	8.309	3.324	4.324	4.324	3.99067	3.63209	0.0369847	1.25917	0.0924119	yes	predicted protein [Chlamydomonas reinhardtii]	0	-	-	-
Cre11.g469500			175	165	175	231	216	90	832	833	831	328	329	331	5.026	5.826	5.326	5.39267	6.42	7.22	6.92	6.85333	17.94	17.94	17.94	17.94	7.761	8.761	8.761	8.42767	3.32674	0.125057	1.21343	0.199695	yes	protein	3	C:flagellum; F:signal transducer activity; P:signal transduction	-	-
Cre02.g087900			3	3	3	3	3	3	253	254	252	12	13	15	0.148	0.948	0.448	0.514667	0.154	0.954	0.654	0.587333	9.264	9.264	9.264	9.264	0.488	0.488	0.488	0.488	18	0.00017096	0.51153	0.00134218	yes	protein	4	F:ATP binding; P:protein phosphorylation; F:protein serine/threonine kinase activity; P:serine family amino acid metabolic process	EC:2.7.11.0	-
Cre07.g337900			2	2	2	2	2	2	120	121	119	1	2	4	0.257	1.057	0.557	0.623667	0.269	1.069	0.769	0.702333	11.67	11.67	11.67	11.67	0.106	0.106	0.106	0.106	18.7119	0.000797252	0.0991581	0.000210595	yes	predicted protein [Chlamydomonas reinhardtii]	0	-	-	-
Cre12.g485950			78	69	89	44	51	43	3	4	2	110	111	113	6.084	6.884	6.384	6.45067	3.585	4.385	4.085	4.01833	0.177	0.177	0.177	0.177	7.026	8.026	8.026	7.69267	0.027439	0.0187899	1.83033	0.0220958	yes	uncharacterized protein	4	P:regulation of transcription, DNA-dependent; P:regulation of flower development; C:plastid; P:protein targeting to mitochondrion	-	-
Cre02.g119650			26	29	21	27	31	27	453	454	452	47	48	50	2.908	3.708	3.208	3.27467	3.281	4.081	3.781	3.71433	38.003	38.003	38.003	38.003	4.518	5.518	5.518	5.18467	11.6052	0.00725624	1.35212	0.0139142	yes	mfs general substrate transporter	5	C:integral to membrane; P:transmembrane transport; C:membrane; P:transport; F:transporter activity	-	-
g7992			3	3	2	4	5	4	14	15	13	9	10	12	0.125	0.925	0.425	0.491667	0.174	0.974	0.674	0.607333	0.441	0.441	0.441	0.441	0.31	0.31	0.31	0.31	0.896949	0.205293	0.318275	0.417162	yes	protein	0	-	-	-
g6401			31	31	31	30	30	30	168	169	167	34	35	37	3.459	4.259	3.759	3.82567	3.379	4.179	3.879	3.81233	14.089	14.089	14.089	14.089	3.135	4.135	4.135	3.80167	3.68276	0.0511398	0.989471	0.0362654	yes	protein phosphatase 2c containing protein	1	F:catalytic activity	-	-
Cre01.g036650			55	49	56	51	52	49	407	408	406	110	111	113	4.111	4.911	4.411	4.47767	3.982	4.782	4.482	4.41533	22.893	22.893	22.893	22.893	6.733	7.733	7.733	7.39967	5.11271	0.0440256	1.61711	0.0892039	yes	protein	4	P:protein phosphorylation; F:ATP binding; F:protein serine/threonine kinase activity; P:serine family amino acid metabolic process	EC:2.7.11.0	-
g14249			9	10	9	9	11	9	368	369	367	4	5	7	1.861	2.661	2.161	2.22767	1.944	2.744	2.444	2.37733	57.546	57.546	57.546	57.546	0.684	0.684	0.684	0.684	25.8324	0.00132674	0.249271	0.000199995	yes	---NA---	0	-	-	-
Cre10.g456800			75	79	86	74	74	76	121	122	120	161	162	164	3.763	4.563	4.063	4.12967	3.682	4.482	4.182	4.11533	4.322	4.322	4.322	4.322	6.298	7.298	7.298	6.96467	1.04657	0.418665	1.62829	0.65835	yes	hypothetical protein VOLCADRAFT_89327 [Volvox carteri f. nagariensis]	0	-	-	-
g2944	CPLD1	Putative thiol-disulphide oxidoreductase DCC	63	54	63	45	42	40	16	17	15	54	55	57	13.872	14.672	14.172	14.2387	9.66	10.46	10.16	10.0933	2.664	2.664	2.664	2.664	9.825	10.825	10.825	10.4917	0.187096	0.469655	1.03489	0.761069	yes	hypothetical protein CHLREDRAFT_184614 [Chlamydomonas reinhardtii]	0	-	-	-
Cre01.g039600			28	30	29	25	23	21	0	1	-1	27	28	30	1.113	1.913	1.413	1.47967	0.955	1.755	1.455	1.38833	0	0	0	0	0.887	0.887	0.887	0.887	0	0.0190942	0.505413	0.0446516	yes	protein	0	-	-	-
Cre02.g101950	TMU2	tRNA (uracil-5)-methyltransferase	87	90	88	78	83	87	5	6	4	159	160	162	7.542	8.342	7.842	7.90867	7.515	8.315	8.015	7.94833	0.328	0.328	0.328	0.328	11.39	12.39	12.39	12.0567	0.0414735	0.0402632	1.49008	0.02813	yes	trna (uracil-5-)-methyltransferase homolog a-like	3	F:RNA methyltransferase activity; P:RNA processing; P:RNA methylation	-	-
Cre08.g381450			78	75	75	68	66	65	1585	1586	1584	91	92	94	5.094	5.894	5.394	5.46067	3.971	4.771	4.471	4.40433	81.522	81.522	81.522	81.522	5.215	6.215	6.215	5.88167	14.9289	0.0383501	1.30266	0.0363492	yes	kynurenine 3-monooxygenase and related flavoprotein monooxygenases	4	P:oxidation-reduction process; F:oxidoreductase activity; P:metabolic process; F:monooxygenase activity	-	-
Cre03.g169700			29	28	24	32	34	39	1	2	0	47	48	50	5.521	6.321	5.821	5.88767	7.002	7.802	7.502	7.43533	0.149	0.149	0.149	0.149	7.658	8.658	8.658	8.32467	0.0253071	0.0466084	1.10972	0.0379432	yes	protein	2	P:metabolic process; F:methyltransferase activity	EC:2.1.1.0	-
Cre01.g048900			20	20	20	21	21	21	1	2	0	34	35	37	1.074	1.874	1.374	1.44067	1.239	2.039	1.739	1.67233	0.043	0.043	0.043	0.043	1.541	1.541	1.541	1.541	0.0298473	0.0926064	0.755763	0.0747049	yes	ring3 protein	0	-	-	-
Cre07.g325500	CHLH	Magnesium chelatase subunit H	2172	2173	2175	1755	1757	1758	105	106	104	2867	2868	2870	106.479	107.279	106.779	106.846	89.866	90.666	90.366	90.2993	3.892	4.092	4.192	4.05867	116.143	116.243	116.443	116.276	0.0379863	0.0128345	1.2821	0.0151316	no	magnesium chelatase subunit h	5	F:magnesium chelatase activity; P:chlorophyll biosynthetic process; C:mitochondrion; F:nucleotide binding; C:magnesium chelatase complex	EC:6.6.1.1	map00860:Porphyrin and chlorophyll metabolism
g1841			5	5	5	4	4	4	80	81	79	20	21	23	0.348	1.148	0.648	0.714667	0.29	1.09	0.79	0.723333	4.206	4.206	4.206	4.206	1.149	1.149	1.149	1.149	5.88526	0.00852882	1.05413	0.0589598	yes	flagellar associated protein	1	C:flagellum	-	-
Cre02.g090400			44	44	44	38	38	38	1	2	0	62	63	65	6.948	7.748	7.248	7.31467	6.268	7.068	6.768	6.70133	0.119	0.119	0.119	0.119	8.09	9.09	9.09	8.75667	0.0162687	0.0176125	1.28608	0.0206646	yes	hypothetical protein VOLCADRAFT_89739 [Volvox carteri f. nagariensis]	0	-	-	-
Cre12.g505200			88	98	76	76	71	82	6	7	5	108	109	111	10.507	11.307	10.807	10.8737	9.478	10.278	9.978	9.91133	0.542	0.542	0.542	0.542	10.656	11.656	11.656	11.3227	0.0498452	0.0502534	1.13407	0.0748835	yes	protein	7	F:nucleic acid binding; C:nucleolus; P:apoptotic process; P:rRNA processing; F:ATP-dependent helicase activity; P:RNA splicing; F:ATP binding	-	-
Cre12.g538200			32	32	32	31	31	31	0	1	-1	50	51	53	1.839	2.639	2.139	2.20567	1.921	2.721	2.421	2.35433	0	0	0	0	2.304	3.304	3.304	2.97067	0	0.0126682	1.21426	0.0119749	yes	protein	3	F:GTP binding; F:carbohydrate binding; P:cell adhesion	-	-
Cre05.g247300			147	155	143	150	146	139	9	10	8	232	233	235	16.522	17.322	16.822	16.8887	16.787	17.587	17.287	17.2203	0.765	0.765	0.765	0.765	20.804	21.804	21.804	21.4707	0.0452966	0.0654497	1.23978	0.0625018	yes	methyltransferase (contains tpr repeat)	7	F:methyltransferase activity; F:transferase activity; P:metabolic process; P:methylation; F:S-adenosylmethionine-dependent methyltransferase activity; F:identical protein binding; F:transferase activity, transferring glycosyl groups	-	-
Cre07.g340550			36	38	36	27	21	25	2	3	1	65	66	68	2.108	2.908	2.408	2.47467	1.529	2.329	2.029	1.96233	0.089	0.089	0.089	0.089	3.145	4.145	4.145	3.81167	0.0359644	0.0540364	1.77973	0.0378577	yes	---NA---	0	-	-	-
g9925	FXL7	FixL-like PAS domain protein	400	354	408	325	341	312	2543	2544	2542	411	412	414	12.743	13.543	13.043	13.1097	10.815	11.615	11.315	11.2483	52.83	52.83	52.83	52.83	10.767	11.767	11.767	11.4337	4.02985	0.159342	1.01309	0.123169	yes	protein	3	C:flagellum; F:signal transducer activity; P:signal transduction	-	-
g6278			6	3	5	3	2	3	332	333	331	17	18	20	0.666	1.466	0.966	1.03267	0.348	1.148	0.848	0.781333	24.675	24.675	24.675	24.675	1.467	1.467	1.467	1.467	23.8944	0.000695458	1.27787	0.00302583	yes	---NA---	0	-	-	-
Cre10.g438250			50	45	56	56	59	56	384	385	383	52	53	55	3.035	3.835	3.335	3.40167	3.55	4.35	4.05	3.98333	17.624	17.624	17.624	17.624	2.608	3.608	3.608	3.27467	5.18099	0.0629108	0.829425	0.0456358	yes	hypothetical protein CHLREDRAFT_188420 [Chlamydomonas reinhardtii]	0	-	-	-
Cre02.g109950	HLIP	Single helix LHC light protein	654	655	657	481	483	484	284	285	283	481	482	484	199.128	199.928	199.428	199.495	152.972	153.772	153.472	153.405	65.386	65.586	65.686	65.5527	121.02	121.12	121.32	121.153	0.328594	0.0478593	0.78766	0.0488829	no	one helix protein	3	P:response to light stimulus; C:chloroplast; P:cellular metabolic process	-	-
Cre16.g660850			33	33	33	42	42	42	4	5	3	51	52	54	6.091	6.891	6.391	6.45767	8.351	9.151	8.851	8.78433	0.576	0.576	0.576	0.576	8.022	9.022	9.022	8.68867	0.0891963	0.152316	0.985903	0.144644	yes	protein	2	F:molecular_function; P:biological_process	-	-
Cre01.g023800			64	64	64	61	61	61	2	3	1	116	117	119	1.915	2.715	2.215	2.28167	1.907	2.707	2.407	2.34033	0.045	0.045	0.045	0.045	2.868	3.868	3.868	3.53467	0.0197224	0.0163093	1.42889	0.0110748	yes	unnamed protein product [Tetraodon nigroviridis]	0	-	-	-
Cre03.g155800			59	59	59	65	65	65	7	8	6	98	99	101	9.949	10.749	10.249	10.3157	11.646	12.446	12.146	12.0793	0.908	0.908	0.908	0.908	13.891	14.891	14.891	14.5577	0.0880215	0.123328	1.19645	0.103648	yes	eukaryotic initiation factor	4	F:RNA binding; P:translational initiation; F:translation initiation factor activity; C:nucleus	-	-
Cre07.g322900			13	11	13	13	10	13	26	27	25	34	35	37	0.834	1.634	1.134	1.20067	0.871	1.671	1.371	1.30433	1.067	1.067	1.067	1.067	1.75	1.75	1.75	1.75	0.888673	0.393469	1.04728	0.746045	yes	sn1-specific diacylglycerol lipase alpha	11	P:lipid metabolic process; F:hydrolase activity; F:triglyceride lipase activity; P:iron-sulfur cluster assembly; F:iron ion binding; F:iron-sulfur cluster binding; F:metal ion binding; C:integral to membrane; P:lipid catabolic process; C:plasma membrane; C:membrane	-	-
Cre09.g413750			64	65	59	67	69	77	5	6	4	98	99	101	7.962	8.762	8.262	8.32867	8.706	9.506	9.206	9.13933	0.47	0.47	0.47	0.47	10.074	11.074	11.074	10.7407	0.0564316	0.0680155	1.16495	0.0666674	yes	4-aminobutyrate aminotransferase family protein	6	P:metabolic process; F:catalytic activity; F:pyridoxal phosphate binding; F:transaminase activity; F:transferase activity; P:arginine metabolic process	-	-
Cre08.g380700			17	13	18	9	11	8	157	158	156	58	59	61	1.927	2.727	2.227	2.29367	1.065	1.865	1.565	1.49833	13.025	13.025	13.025	13.025	5.432	6.432	6.432	6.09867	5.67868	0.0151842	3.44879	0.0983139	yes	protein	0	-	-	-
Cre07.g345350			36	36	36	31	31	31	197	198	196	36	37	39	2.465	3.265	2.765	2.83167	2.217	3.017	2.717	2.65033	9.735	9.735	9.735	9.735	1.98	1.98	1.98	1.98	3.4379	0.0463677	0.656281	0.0271505	yes	transcription factor myb9	0	-	-	-
Cre16.g655400			69	69	69	64	64	64	7	8	6	83	84	86	2.991	3.791	3.291	3.35767	2.897	3.697	3.397	3.33033	0.229	0.229	0.229	0.229	2.901	3.901	3.901	3.56767	0.0682021	0.093644	1.05518	0.139971	yes	nucleotide binding	1	P:protein N-linked glycosylation	-	-
Cre04.g217150			18	17	18	34	32	31	0	1	-1	57	58	60	2.427	3.227	2.727	2.79367	4.507	5.307	5.007	4.94033	0	0	0	0	6.351	7.351	7.351	7.01767	0	0.0409601	1.38515	0.00945986	yes	hypothetical protein VOLCADRAFT_91563 [Volvox carteri f. nagariensis]	0	-	-	-
Cre05.g233400			67	65	65	54	58	62	3	4	2	125	126	128	6.281	7.081	6.581	6.64767	5.753	6.553	6.253	6.18633	0.219	0.219	0.219	0.219	9.742	10.742	10.742	10.4087	0.0329439	0.0299332	1.63925	0.0183512	yes	protein	0	-	-	-
Cre17.g731050			79	79	81	55	55	55	32	33	31	95	96	98	7.118	7.918	7.418	7.48467	5.176	5.976	5.676	5.60933	2.18	2.18	2.18	2.18	7.073	8.073	8.073	7.73967	0.291262	0.730207	1.3509	0.83966	yes	abc transporter-like protein	9	P:glucose catabolic process; P:response to sucrose stimulus; P:response to UV-B; P:flavonoid biosynthetic process; F:ATPase activity; F:nucleotide binding; F:transporter activity; P:response to karrikin; P:transport	EC:3.6.1.3	map00230:Purine metabolism
Cre04.g218300			65	63	66	60	54	65	5	6	4	84	85	87	3.672	4.472	3.972	4.03867	3.653	4.453	4.153	4.08633	0.22	0.22	0.22	0.22	3.998	4.998	4.998	4.66467	0.0544734	0.0650679	1.12239	0.082613	yes	u3 small nucleolar rna-associated protein 25-like	5	P:embryo development; C:nucleolus; P:embryo sac development; P:protein import into nucleus; P:rRNA transcription	-	-
g9279			11	11	13	13	13	13	171	172	170	10	11	13	1.72	2.52	2.02	2.08667	2.123	2.923	2.623	2.55633	20.221	20.221	20.221	20.221	1.292	1.292	1.292	1.292	9.69058	0.00745492	0.442012	0.00367659	yes	---NA---	0	-	-	-
Cre07.g343250			36	36	36	32	31	31	3	4	2	59	60	62	2.101	2.901	2.401	2.46767	1.89	2.69	2.39	2.32333	0.132	0.132	0.132	0.132	2.846	3.846	3.846	3.51267	0.0534918	0.0882903	1.42974	0.0753486	yes	protein	0	-	-	-
Cre13.g586650	FXL1	FixL-like PAS domain protein	89	96	98	96	100	96	476	477	475	199	200	202	3.057	3.857	3.357	3.42367	3.227	4.027	3.727	3.66033	10.708	10.708	10.708	10.708	5.266	6.266	6.266	5.93267	3.12764	0.0898889	1.556	0.181614	yes	pas domain protein	3	C:flagellum; F:signal transducer activity; P:signal transduction	-	-
g16713	PRF1	Peptide chain release factor	139	139	139	106	106	106	8	9	7	129	130	132	12.577	13.377	12.877	12.9437	10.018	10.818	10.518	10.4513	0.547	0.547	0.547	0.547	9.645	10.645	10.645	10.3117	0.04226	0.0638742	0.984008	0.134607	yes	peptide chain release factor 1	6	F:DNA binding; F:translation release factor activity, codon specific; C:ribosome; ; P:regulation of translational termination; C:translation release factor complex	-	-
g11530			18	18	18	18	18	18	997	998	996	15	16	18	2.89	3.69	3.19	3.25667	3.019	3.819	3.519	3.45233	121.044	121.044	121.044	121.044	1.99	1.99	1.99	1.99	37.1681	0.00404893	0.521079	0.00216562	yes	protein	3	P:cellular process; P:response to abiotic stimulus; P:response to stress	-	-
Cre17.g712350	CPLD6	Metal-dependent CAAX amino terminal protease-like protein	78	78	78	64	64	64	4	5	3	98	99	101	8.062	8.862	8.362	8.42867	6.999	7.799	7.499	7.43233	0.317	0.317	0.317	0.317	8.479	9.479	9.479	9.14567	0.0376097	0.0303892	1.21541	0.0446435	yes	metal-dependent caax amino terminal protease-like protein	3	C:membrane; P:proteolysis; F:peptidase activity	-	-
Cre10.g450879			134	129	145	150	165	143	7	8	6	201	202	204	14.724	15.524	15.024	15.0907	17.345	18.145	17.845	17.7783	0.586	0.586	0.586	0.586	18.022	19.022	19.022	18.6887	0.0388319	0.0405631	1.04833	0.0419618	yes	protein	1	C:cellular_component	-	-
Cre09.g412650			25	23	28	32	29	31	2	3	1	40	41	43	1.283	2.083	1.583	1.64967	1.555	2.355	2.055	1.98833	0.078	0.078	0.078	0.078	1.697	1.697	1.697	1.697	0.0472823	0.110229	0.720594	0.0985492	yes	protein	0	-	-	-
Cre10.g454100			112	98	106	111	123	110	5	6	4	176	177	179	17.98	18.78	18.28	18.3467	19.666	20.466	20.166	20.0993	0.513	0.513	0.513	0.513	24.669	25.669	25.669	25.3357	0.0279615	0.0303216	1.25423	0.0257539	yes	protein	2	F:nucleic acid binding; C:ribonucleoprotein complex	-	-
g9586			41	43	41	37	33	29	45	46	44	13	14	16	3.195	3.995	3.495	3.56167	2.686	3.486	3.186	3.11933	2.357	2.357	2.357	2.357	0.837	0.837	0.837	0.837	0.661769	0.738946	0.240103	0.111184	yes	---NA---	0	-	-	-
Cre17.g697050			60	60	56	35	38	35	12	13	11	57	58	60	9.955	10.755	10.255	10.3217	6.066	6.866	6.566	6.49933	1.882	1.882	1.882	1.882	7.678	8.678	8.678	8.34467	0.182335	0.428222	1.26391	0.670781	yes	protein	2	C:chloroplast; F:structural molecule activity	-	-
Cre17.g699600	SBP2	Sugar bisphosphatase	81	82	84	72	74	75	14	15	13	152	153	155	10.289	11.089	10.589	10.6557	9.538	10.338	10.038	9.97133	1.361	1.561	1.661	1.52767	16.154	16.254	16.454	16.2873	0.143367	0.0213507	1.57226	0.0149036	no	chloroplast sedoheptulose- -bisphosphatase	2	P:carbohydrate metabolic process; F:phosphoric ester hydrolase activity	-	-
Cre10.g448977			10	7	10	8	9	8	64	65	63	27	28	30	1.162	1.962	1.462	1.52867	0.971	1.771	1.471	1.40433	4.922	4.922	4.922	4.922	2.593	3.593	3.593	3.25967	3.2198	0.0516374	2.0288	0.16889	yes	---NA---	0	-	-	-
Cre03.g199700			23	23	23	22	22	22	5	6	4	20	21	23	2.11	2.91	2.41	2.47667	2.108	2.908	2.608	2.54133	0.347	0.347	0.347	0.347	1.516	1.516	1.516	1.516	0.140108	0.352948	0.52132	0.660884	yes	hypothetical protein VOLCADRAFT_97074 [Volvox carteri f. nagariensis]	0	-	-	-
Cre07.g336650			19	19	19	11	11	11	2137	2138	2136	54	55	57	0.64	1.44	0.94	1.00667	0.387	1.187	0.887	0.820333	54.124	54.124	54.124	54.124	1.475	1.475	1.475	1.475	53.7656	0.00404969	1.24263	0.0109446	yes	dna mismatch repair enzyme	3	F:ATP binding; F:mismatched DNA binding; P:mismatch repair	-	-
Cre10.g461300			8	6	8	6	7	6	136	137	135	22	23	25	0.855	1.655	1.155	1.22167	0.782	1.582	1.282	1.21533	10.994	10.994	10.994	10.994	1.944	2.944	2.944	2.61067	8.99918	0.00494181	1.86094	0.0211924	yes	hypothetical protein CHLREDRAFT_187762 [Chlamydomonas reinhardtii]	0	-	-	-
Cre03.g169300			96	89	96	120	108	108	1203	1204	1202	143	144	146	6.441	7.241	6.741	6.80767	7.498	8.298	7.998	7.93133	60.522	60.522	60.522	60.522	7.928	8.928	8.928	8.59467	8.89027	0.0521763	1.07592	0.0631091	yes	atp-binding cassette sub-family g member 2	11	C:integral to membrane; C:membrane; F:protein homodimerization activity; P:transport; P:ATP catabolic process; F:nucleotide binding; F:nucleoside-triphosphatase activity; F:ATP binding; F:ATPase activity; P:urate metabolic process; C:plasma membrane	-	-
g12111			3	2	3	1	0	1	16	17	15	2	3	5	0.225	1.025	0.525	0.591667	0.078	0.878	0.578	0.511333	0.907	0.907	0.907	0.907	0.062	0.062	0.062	0.062	1.53296	0.198567	0.070615	0.104227	yes	protein	0	-	-	-
Cre06.g291650			62	62	67	52	60	52	4	5	3	64	65	67	17.651	18.451	17.951	18.0177	15.463	16.263	15.963	15.8963	0.646	0.646	0.646	0.646	15.056	16.056	16.056	15.7227	0.0358537	0.0463539	0.987272	0.0967655	yes	ferredoxin	3	F:metal ion binding; F:electron carrier activity; F:iron-sulfur cluster binding	-	-
Cre09.g401700			91	79	99	83	90	87	4	5	3	134	135	137	5.478	6.278	5.778	5.84467	5.156	5.956	5.656	5.58933	0.182	0.182	0.182	0.182	6.517	7.517	7.517	7.18367	0.0311395	0.0247259	1.26209	0.0264812	yes	protein	3	P:multicellular organismal development; P:protein modification by small protein conjugation or removal; P:regulation of biological process	-	-
g6341			7	6	7	6	3	6	176	177	175	16	17	19	0.83	1.63	1.13	1.19667	0.743	1.543	1.243	1.17633	14.34	14.34	14.34	14.34	1.567	1.567	1.567	1.567	11.9833	0.00303199	1.01555	0.00866341	yes	alpha-ketoglutarate-dependent dioxygenase alkb-like	3	P:oxidation-reduction process; F:oxidoreductase activity, acting on paired donors, with incorporation or reduction of molecular oxygen, 2-oxoglutarate as one donor, and incorporation of one atom each of oxygen into both donors; F:oxidoreductase activity	-	-
Cre12.g518750			1	1	1	0	0	0	23	24	22	3	4	6	0	0.8	0.3	0.366667	0	0.8	0.5	0.433333	1.385	1.385	1.385	1.385	0.216	0.216	0.216	0.216	3.77727	0.0822965	0.27	0.135113	yes	hypothetical protein CHLREDRAFT_192689 [Chlamydomonas reinhardtii]	0	-	-	-
Cre02.g102100			28	31	32	26	21	26	1	2	0	42	43	45	3.459	4.259	3.759	3.82567	3.03	3.83	3.53	3.46333	0.084	0.084	0.084	0.084	3.872	4.872	4.872	4.53867	0.021957	0.0387297	1.27206	0.048035	yes	methyltransferase	3	F:methyltransferase activity; F:transferase activity; P:methylation	-	-
Cre04.g218850			221	204	209	143	136	131	6	7	5	248	249	251	23.521	24.321	23.821	23.8877	16.217	17.017	16.717	16.6503	0.526	0.526	0.526	0.526	22.883	23.883	23.883	23.5497	0.0220197	0.015549	1.40348	0.0238546	yes	protein	0	-	-	-
Cre01.g040300			59	64	55	38	34	39	2	3	1	60	61	63	10.291	11.091	10.591	10.6577	6.923	7.723	7.423	7.35633	0.264	0.264	0.264	0.264	8.36	9.36	9.36	9.02667	0.0247709	0.0197592	1.21196	0.0453199	yes	transmembrane o-methyltransferase	8	P:catabolic process; F:heat shock protein binding; P:protein folding; F:catechol O-methyltransferase activity; F:unfolded protein binding; P:neurological system process; P:catecholamine metabolic process; P:tyrosine metabolic process	EC:2.1.1.6	map00965:Betalain biosynthesis, map00350:Tyrosine metabolism, map00140:Steroid hormone biosynthesis
g4391			4	4	4	5	5	5	81	82	80	6	7	9	0.548	1.348	0.848	0.914667	0.715	1.515	1.215	1.14833	8.386	8.386	8.386	8.386	0.679	0.679	0.679	0.679	9.16837	0.00696533	0.448185	0.00802357	yes	---NA---	0	-	-	-
Cre14.g633400			27	30	29	23	19	27	2	3	1	35	36	38	1.413	2.213	1.713	1.77967	1.258	2.058	1.758	1.69133	0.079	0.079	0.079	0.079	1.514	1.514	1.514	1.514	0.0443903	0.0970226	0.735666	0.125643	yes	---NA---	0	-	-	-
g16005			25	25	25	20	20	20	0	1	-1	52	53	55	2.971	3.771	3.271	3.33767	2.483	3.283	2.983	2.91633	0	0	0	0	5.107	6.107	6.107	5.77367	0	0.0217786	1.86019	0.0115182	yes	hypothetical protein CHLREDRAFT_151553 [Chlamydomonas reinhardtii]	0	-	-	-
Cre16.g673700			109	104	112	126	126	126	5	6	4	233	234	236	7.708	8.508	8.008	8.07467	9.754	10.554	10.254	10.1873	0.336	0.336	0.336	0.336	14.208	15.208	15.208	14.8747	0.0416116	0.0529879	1.44097	0.0270955	yes	pre-rrna-processing protein tsr1 homolog	4	P:ribosome biogenesis; C:nucleus; P:nucleotide biosynthetic process; F:molecular_function	-	-
Cre02.g078507			470	439	502	345	332	401	33	34	32	235	236	238	88.425	89.225	88.725	88.7917	67.6	68.4	68.1	68.0333	4.695	4.695	4.695	4.695	36.379	37.379	37.379	37.0457	0.0528766	0.173707	0.546477	0.475525	yes	protein	0	-	-	-
Cre01.g007300			62	66	70	52	53	52	29	30	28	148	149	151	6.888	7.688	7.188	7.25467	5.559	6.359	6.059	5.99233	2.288	2.288	2.288	2.288	12.763	13.763	13.763	13.4297	0.315383	0.773182	2.16433	0.565425	yes	n-acyl-phosphatidylethanolamine-hydrolyzing phospholipase d	2	F:NAPE-specific phospholipase D activity; F:zinc ion binding	-	-
Cre09.g415500	TCA1	Translation factor for chloroplast petA RNA	65	68	65	42	45	42	4	5	3	88	89	91	4.578	5.378	4.878	4.94467	3.09	3.89	3.59	3.52333	0.213	0.213	0.213	0.213	5.122	6.122	6.122	5.78867	0.0430767	0.0432331	1.57378	0.054111	yes	translation factor for chloroplast peta rna	0	-	-	-
Cre16.g677200			40	38	39	26	25	26	732	733	731	45	46	48	3.214	4.014	3.514	3.58067	2.297	3.097	2.797	2.73033	45.925	45.925	45.925	45.925	3.145	4.145	4.145	3.81167	12.8258	0.0163276	1.33839	0.0144784	yes	protein	0	-	-	-
Cre06.g311600			61	65	61	39	43	39	6	7	5	97	98	100	8.617	9.417	8.917	8.98367	5.949	6.749	6.449	6.38233	0.663	0.663	0.663	0.663	11.586	12.586	12.586	12.2527	0.0738006	0.097211	1.86487	0.0887188	yes	riboflavin kinase	4	F:FMN adenylyltransferase activity; P:primary metabolic process; F:riboflavin kinase activity; P:riboflavin biosynthetic process	EC:2.7.7.2; EC:2.7.1.26	map00740:Riboflavin metabolism, map00740:Riboflavin metabolism
Cre12.g553650			35	43	39	35	32	35	635	636	634	61	62	64	1.801	2.601	2.101	2.16767	1.779	2.579	2.279	2.21233	23.293	23.293	23.293	23.293	2.413	3.413	3.413	3.07967	10.7457	0.00975422	1.32338	0.0140014	yes	---NA---	0	-	-	-
g1876			0	0	0	0	0	0	63	64	62	0	1	3	0	0.8	0.3	0.366667	0	0.8	0.5	0.433333	4.3	4.3	4.3	4.3	0	0	0	0	11.7273	0.00048824	0	0.000282085	yes	protein	0	-	-	-
Cre09.g400553.t1.1	TOR1	Target of rapamycin, growth-regulatory PI3K-like protein kinase	294	295	297	273	275	276	69	70	68	368	369	371	7.979	8.779	8.279	8.34567	7.737	8.537	8.237	8.17033	1.421	1.621	1.721	1.58767	8.237	8.337	8.537	8.37033	0.190238	0.0396189	0.976573	0.0480151	yes	fkbp12-rapamycin complex-associated protein	31	P:negative regulation of autophagy; P:positive regulation of cell growth; P:embryonic pattern specification; F:kinase activity; P:reciprocal meiotic recombination; P:seed maturation; P:cell adhesion; P:cytokinesis by cell plate formation; P:actin nucleation; P:meiotic chromosome segregation; P:regulation of chromosome organization; F:protein self-association; F:phosphotransferase activity, alcoho…	EC:2.7.1.0	-
Cre14.g627150			35	34	35	27	27	27	0	1	-1	36	37	39	2.44	3.24	2.74	2.80667	1.949	2.749	2.449	2.38233	0	0	0	0	2.076	3.076	3.076	2.74267	0	0.010035	1.11895	0.0225392	yes	fibronectin-binding a domain protein	0	-	-	-
g9644			80	88	76	79	76	79	4	5	3	105	106	108	4.996	5.796	5.296	5.36267	5.154	5.954	5.654	5.58733	0.189	0.189	0.189	0.189	5.419	6.419	6.419	6.08567	0.0352437	0.0284475	1.0781	0.0384175	yes	predicted protein [Chlamydomonas reinhardtii]	0	-	-	-
g4440			21	21	22	9	11	9	1	2	0	23	24	26	1.813	2.613	2.113	2.17967	0.811	1.611	1.311	1.24433	0.065	0.065	0.065	0.065	1.64	1.64	1.64	1.64	0.0298211	0.0917939	1.018	0.153069	yes	predicted protein [Chlamydomonas reinhardtii]	0	-	-	-
g5328			22	22	22	16	16	16	3	4	2	40	41	43	2.875	3.675	3.175	3.24167	2.403	3.203	2.903	2.83633	0.217	0.217	0.217	0.217	3.683	4.683	4.683	4.34967	0.0669409	0.210953	1.46207	0.153023	yes	serine threonine protein kinase	11	P:cell wall modification; F:protein serine/threonine kinase activity; P:phosphorylation; F:protein kinase activity; P:protein phosphorylation; F:nucleotide binding; F:ATP binding; F:kinase activity; F:pectinesterase activity; C:cell wall; F:transferase activity, transferring phosphorus-containing groups	-	-
Cre17.g733678			0	0	0	2	1	2	249	250	248	12	13	15	0	0.8	0.3	0.366667	0.32	1.12	0.82	0.753333	28.817	28.817	28.817	28.817	1.518	1.518	1.518	1.518	78.5918	5.82623e-05	1.35536	0.00371508	yes	---NA---	0	-	-	-
Cre06.g266800			45	45	45	41	36	39	4	5	3	65	66	68	6.843	7.643	7.143	7.20967	6.512	7.312	7.012	6.94533	0.46	0.46	0.46	0.46	8.167	9.167	9.167	8.83367	0.0638032	0.0870176	1.25369	0.0942062	yes	periplasmic binding protein	0	-	-	-
Cre08.g372250			222	234	222	161	154	161	19	20	18	242	243	245	15.757	16.557	16.057	16.1237	11.936	12.736	12.436	12.3693	0.966	0.966	0.966	0.966	14.135	15.135	15.135	14.8017	0.0599119	0.133171	1.18836	0.202417	yes	abc transporter f family member 5-like	23	P:G2 phase of mitotic cell cycle; P:flower development; F:H3 histone acetyltransferase activity; F:protein binding; F:nucleoside-triphosphatase activity; P:protein deubiquitination; C:histone acetyltransferase complex; P:response to xenobiotic stimulus; P:histone methylation; F:protein kinase activity; P:response to nematode; P:cullin deneddylation; P:photomorphogenesis; P:root morphogenesis; P:p…	EC:3.6.1.15	map00230:Purine metabolism, map00730:Thiamine metabolism
g12570			10	10	10	2	2	2	0	1	-1	19	20	22	0.645	1.445	0.945	1.01167	0.193	0.993	0.693	0.626333	0	0	0	0	0.762	0.762	0.762	0.762	0	0.146612	0.767372	0.106871	yes	protein	0	-	-	-
Cre03.g203350			27	27	27	38	38	38	1	2	0	56	57	59	1.492	2.292	1.792	1.85867	2.194	2.994	2.694	2.62733	0.042	0.042	0.042	0.042	2.558	3.558	3.558	3.22467	0.0225968	0.0502216	1.18838	0.0267796	yes	hypothetical protein CHLREDRAFT_190570 [Chlamydomonas reinhardtii]	0	-	-	-
Cre08.g374800			41	41	41	50	50	50	2	3	1	90	91	93	4.178	4.978	4.478	4.54467	5.321	6.121	5.821	5.75433	0.154	0.154	0.154	0.154	7.494	8.494	8.494	8.16067	0.0338859	0.0422085	1.38768	0.0195061	yes	trna (guanine-n -)-methyltransferase subunit wdr4-like	13	P:response to wounding; F:protein serine/threonine kinase activity; F:protein kinase activity; P:protein phosphorylation; F:ATP binding; F:peptide receptor activity; F:transferase activity, transferring phosphorus-containing groups; C:plasma membrane; C:chloroplast; P:tRNA modification; P:RNA methylation; P:7-methylguanosine metabolic process; F:nucleotide binding	-	-
Cre06.g292600			8	10	11	15	13	13	2	3	1	31	32	34	0.735	1.535	1.035	1.10167	0.997	1.797	1.497	1.43033	0.111	0.111	0.111	0.111	1.882	1.882	1.882	1.882	0.100756	0.454329	1.0473	0.164994	yes	predicted protein [Chlamydomonas reinhardtii]	0	-	-	-
g5438			80	76	80	68	70	68	4	5	3	146	147	149	5.333	6.133	5.633	5.69967	4.795	5.595	5.295	5.22833	0.204	0.204	0.204	0.204	8.033	9.033	9.033	8.69967	0.0357916	0.0300401	1.61448	0.0205962	yes	neutral ceramidase	4	C:plasmodesma; P:xylan biosynthetic process; P:protein desumoylation; P:glucuronoxylan metabolic process	-	-
g9829			15	15	15	11	11	11	32	33	31	8	9	11	2.147	2.947	2.447	2.51367	1.645	2.445	2.145	2.07833	3.463	3.463	3.463	3.463	0.946	0.946	0.946	0.946	1.37767	0.298485	0.386912	0.0766514	yes	---NA---	0	-	-	-
g7552			54	49	56	62	66	62	2	3	1	65	66	68	6.408	7.208	6.708	6.77467	7.577	8.377	8.077	8.01033	0.091	0.091	0.091	0.091	6.494	7.494	7.494	7.16067	0.0134324	0.011272	0.894592	0.0187527	yes	protein	0	-	-	-
g9998			124	130	122	114	121	110	59	60	58	212	213	215	14.623	15.423	14.923	14.9897	13.919	14.719	14.419	14.3523	4.905	4.905	4.905	4.905	20.464	21.464	21.464	21.1307	0.327225	0.808375	1.45825	0.74368	yes	protein	6	P:lipid metabolic process; C:cytoplasm; C:integral to membrane; F:oxidoreductase activity, acting on the CH-CH group of donors; P:oxidation-reduction process; P:transmembrane transport	-	-
Cre03.g161450			10	8	10	8	7	6	84	85	83	12	13	15	2.529	3.329	2.829	2.89567	1.849	2.649	2.349	2.28233	16.066	16.066	16.066	16.066	2.508	3.508	3.508	3.17467	5.54829	0.0215792	1.32427	0.0175917	yes	predicted protein [Chlamydomonas reinhardtii]	0	-	-	-
Cre13.g574200	PAP2	Poly(A) polymerase	69	69	69	60	60	60	7	8	6	83	84	86	6.261	7.061	6.561	6.62767	5.686	6.486	6.186	6.11933	0.48	0.48	0.48	0.48	6.073	7.073	7.073	6.73967	0.0724237	0.0970948	1.0905	0.144214	yes	poly polymerase	2	F:nucleotidyltransferase activity; P:cellular process	EC:2.7.7.0	-
g1238			9	9	9	15	15	15	445	446	444	54	55	57	0.86	1.66	1.16	1.22667	1.397	2.197	1.897	1.83033	32.072	32.072	32.072	32.072	4.184	5.184	5.184	4.85067	26.1457	0.00104358	2.35958	0.0185804	yes	polyphosphoinositide binding protein ssh2p	0	-	-	-
Cre07.g351750			261	261	261	196	196	196	8	9	7	261	262	264	48.951	49.751	49.251	49.3177	38.348	39.148	38.848	38.7813	0.997	0.997	0.997	0.997	40.139	41.139	41.139	40.8057	0.0202159	0.024563	1.05086	0.0488823	yes	protein	4	P:protein localization to organelle; P:protein import; P:protein targeting; P:metabolic process	-	-
Cre15.g638050		RAP-domain containing protein	50	50	50	39	39	39	1	2	0	51	52	54	2.74	3.54	3.04	3.10667	2.232	3.032	2.732	2.66533	0.041	0.041	0.041	0.041	2.31	3.31	3.31	2.97667	0.0131974	0.0134762	1.09169	0.0313086	yes	protein of clr family	0	-	-	-
Cre10.g450650			23	23	23	32	32	32	130	131	129	41	42	44	1.453	2.253	1.753	1.81967	2.111	2.911	2.611	2.54433	6.161	6.161	6.161	6.161	2.14	3.14	3.14	2.80667	3.38578	0.0498415	1.07867	0.0853599	yes	hypothetical protein CHLREDRAFT_187640 [Chlamydomonas reinhardtii]	0	-	-	-
Cre03.g156450			28	28	28	23	23	23	116	117	115	26	27	29	8.096	8.896	8.396	8.46267	6.644	7.444	7.144	7.07733	24.051	24.051	24.051	24.051	5.973	6.973	6.973	6.63967	2.84201	0.0800775	0.936728	0.0410486	yes	predicted protein [Chlamydomonas reinhardtii]	0	-	-	-
Cre02.g089400			4	5	4	8	8	8	31	32	30	3	4	6	0.328	1.128	0.628	0.694667	0.685	1.485	1.185	1.11833	1.797	1.797	1.797	1.797	0.203	0.203	0.203	0.203	2.58685	0.0626314	0.1367	0.0283097	yes	cellulosome anchoring protein cohesin region	5	C:cell wall; C:S-layer; F:carbohydrate binding; P:polysaccharide catabolic process; C:extracellular region	-	-
g10774			9	9	9	5	5	5	51	52	50	27	28	30	0.332	1.132	0.632	0.698667	0.193	0.993	0.693	0.626333	1.422	1.422	1.422	1.422	0.823	0.823	0.823	0.823	2.03531	0.0671415	0.828802	0.225657	yes	hypothetical protein CHLREDRAFT_144267 [Chlamydomonas reinhardtii]	0	-	-	-
Cre01.g000050	RWP14	RWP-RK transcription factor	53	60	55	47	53	47	2	3	1	97	98	100	2.301	3.101	2.601	2.66767	2.131	2.931	2.631	2.56433	0.066	0.066	0.066	0.066	3.479	4.479	4.479	4.14567	0.0247407	0.0243822	1.52815	0.0163101	yes	rwp-rk transcription factor	0	-	-	-
g9775			0	0	0	0	0	0	22	23	21	0	1	3	0	0.8	0.3	0.366667	0	0.8	0.5	0.433333	1.009	1.009	1.009	1.009	0	0	0	0	2.75182	0.039175	0	0.0300184	yes	protein	0	-	-	-
Cre01.g005200			26	23	24	24	21	24	57	58	56	31	32	34	1.324	2.124	1.624	1.69067	1.276	2.076	1.776	1.70933	2.156	2.156	2.156	2.156	1.304	1.304	1.304	1.304	1.27524	0.261302	0.628131	0.215239	yes	uncharacterized protein	4	F:dipeptidyl-peptidase activity; P:proteolysis; F:metalloexopeptidase activity; F:dipeptidase activity	-	-
Cre16.g672100			52	54	52	59	60	56	2	3	1	95	96	98	2.795	3.595	3.095	3.16167	3.377	4.177	3.877	3.81033	0.041	0.041	0.041	0.041	4.076	5.076	5.076	4.74267	0.0129678	0.0126204	1.21523	0.0084291	yes	hypothetical protein CHLREDRAFT_174455 [Chlamydomonas reinhardtii]	0	-	-	-
g8977			30	30	30	36	36	36	54	55	53	33	34	36	3.319	4.119	3.619	3.68567	4.303	5.103	4.803	4.73633	4.586	4.586	4.586	4.586	3.12	4.12	4.12	3.78667	1.24428	0.336866	0.807368	0.245811	yes	hypothetical protein VOLCADRAFT_118256 [Volvox carteri f. nagariensis]	0	-	-	-
Cre10.g433800			10	10	10	15	15	15	320	321	319	34	35	37	0.959	1.759	1.259	1.32567	1.503	2.303	2.003	1.93633	23.21	23.21	23.21	23.21	2.695	3.695	3.695	3.36167	17.5082	0.00119554	1.60443	0.00888583	yes	protein	1	C:flagellum	-	-
Cre10.g458300			20	20	20	15	15	15	88	89	87	21	22	24	1.602	2.402	1.902	1.96867	1.255	2.055	1.755	1.68833	5.33	5.33	5.33	5.33	1.39	1.39	1.39	1.39	2.70742	0.0721309	0.676399	0.0463806	yes	protein	0	-	-	-
Cre08.g365900	LHCSR1	Stress-related chlorophyll a/b binding protein 1	705	705	705	143	143	143	441	442	440	55	56	58	117.5	118.3	117.8	117.867	24.894	25.694	25.394	25.3273	55.452	55.452	55.452	55.452	7.575	8.575	8.575	8.24167	0.470464	0.961027	0.333736	0.0955198	yes	protein fucoxanthin chlorophyll a c protein	4	C:photosystem; P:photosynthesis, light harvesting; F:binding; C:chloroplast	-	-
g10587	GID1	tRNA uridine 5-carboxymethylaminomethyl modification enzyme	57	57	57	47	47	47	7	8	6	91	92	94	5.181	5.981	5.481	5.54767	4.462	5.262	4.962	4.89533	0.412	0.412	0.412	0.412	6.685	7.685	7.685	7.35167	0.0742655	0.139881	1.46047	0.126927	yes	glucose inhibited division protein a	7	F:flavin adenine dinucleotide binding; P:hydrogen peroxide catabolic process; F:oxidoreductase activity; F:electron carrier activity; P:tRNA wobble uridine modification; P:oxidation-reduction process; P:electron transport	-	-
g18053			15	15	15	20	20	20	35	36	34	14	15	17	0.952	1.752	1.252	1.31867	1.326	2.126	1.826	1.75933	1.679	1.679	1.679	1.679	0.734	0.734	0.734	0.734	1.27326	0.281124	0.345249	0.16939	yes	predicted protein [Chlamydomonas reinhardtii]	0	-	-	-
Cre07.g353230			50	50	50	49	49	49	0	1	-1	41	42	44	6.983	7.783	7.283	7.34967	7.002	7.802	7.502	7.43533	0	0	0	0	4.616	5.616	5.616	5.28267	0	0.00439775	0.719815	0.0168429	yes	adpribosylglycohydrolase superfamily protein	0	-	-	-
Cre06.g262400			29	29	29	33	33	33	75	76	74	94	95	97	1.044	1.844	1.344	1.41067	1.246	2.046	1.746	1.67933	2.058	2.058	2.058	2.058	2.835	3.835	3.835	3.50167	1.45888	0.191776	1.87439	0.616888	yes	neuropathy target esterase	1	P:metabolic process	-	-
g2595			9	9	9	14	14	14	0	1	-1	22	23	25	0.882	1.682	1.182	1.24867	1.433	2.233	1.933	1.86633	0	0	0	0	1.539	1.539	1.539	1.539	0	0.148052	0.689207	0.069996	yes	pseudouridine family	2	P:metabolic process; F:catalytic activity	-	-
Cre12.g530450			52	52	52	49	49	49	1	2	0	64	65	67	4.286	5.086	4.586	4.65267	4.219	5.019	4.719	4.65233	0.062	0.062	0.062	0.062	4.359	5.359	5.359	5.02567	0.0133257	0.0122196	1.06774	0.0193289	yes	predicted protein [Chlamydomonas reinhardtii]	0	-	-	-
Cre12.g558550			29	29	29	22	22	22	22	23	21	31	32	34	3.216	4.016	3.516	3.58267	2.548	3.348	3.048	2.98133	1.761	1.761	1.761	1.761	2.841	3.841	3.841	3.50767	0.491533	0.949354	1.14725	0.769466	yes	protein	1	F:hydrolase activity	-	-
Cre04.g217250			17	17	17	15	15	15	311	312	310	28	29	31	2.392	3.192	2.692	2.75867	2.499	3.299	2.999	2.93233	36.296	36.296	36.296	36.296	3.69	4.69	4.69	4.35667	13.1571	0.0060926	1.42164	0.00962957	yes	hypothetical protein CHLREDRAFT_154655 [Chlamydomonas reinhardtii]	0	-	-	-
Cre01.g049550			86	86	86	73	73	73	5	6	4	113	114	116	10.622	11.422	10.922	10.9887	9.417	10.217	9.917	9.85033	0.467	0.467	0.467	0.467	11.533	12.533	12.533	12.1997	0.0424983	0.0376532	1.22668	0.0500983	yes	hypothetical protein VOLCADRAFT_88974 [Volvox carteri f. nagariensis]	0	-	-	-
Cre02.g118000			16	16	16	9	9	9	8	9	7	15	16	18	1.234	2.034	1.534	1.60067	0.725	1.525	1.225	1.15833	0.466	0.466	0.466	0.466	0.956	0.956	0.956	0.956	0.291129	0.846321	0.626885	0.987276	yes	deoxyribodipyrimidine photolyase	3	F:deoxyribodipyrimidine photo-lyase activity; F:nucleotide binding; P:DNA repair	EC:4.1.99.3	-
Cre02.g085500			0	0	0	0	0	0	45	46	44	0	1	3	0	0.8	0.3	0.366667	0	0.8	0.5	0.433333	5.423	5.423	5.423	5.423	0	0	0	0	14.79	0.00651097	0	0.00455106	yes	protein	0	-	-	-
Cre07.g327150			44	44	44	41	41	41	316	317	315	58	59	61	1.945	2.745	2.245	2.31167	1.893	2.693	2.393	2.32633	10.429	10.429	10.429	10.429	2.119	3.119	3.119	2.78567	4.51146	0.0514434	1.15819	0.0525763	yes	f-box protein at1g78280-like	3	P:response to stimulus; P:regulation of cellular process; C:cytosol	-	-
Cre07.g314100			300	299	321	259	270	259	12	13	11	520	521	523	44.088	44.888	44.388	44.4547	39.756	40.556	40.256	40.1893	1.333	1.333	1.333	1.333	63.148	64.148	64.148	63.8147	0.0299856	0.0554248	1.58171	0.0475847	yes	protein	1	C:ribosome	-	-
Cre10.g436600			22	23	19	25	23	23	2	3	1	39	40	42	2.048	2.848	2.348	2.41467	2.343	3.143	2.843	2.77633	0.148	0.148	0.148	0.148	3.144	4.144	4.144	3.81067	0.0612921	0.139168	1.31849	0.104297	yes	ribosome small subunit-dependent gtpase a	4	P:GTP catabolic process; P:ribosome biogenesis; F:GTPase activity; F:GTP binding	-	-
Cre07.g346250			22	22	22	21	21	21	2	3	1	33	34	36	1.981	2.781	2.281	2.34767	1.975	2.775	2.475	2.40833	0.136	0.136	0.136	0.136	2.306	3.306	3.306	2.97267	0.0579299	0.139255	1.19135	0.13889	yes	---NA---	0	-	-	-
Cre03.g202850			133	129	133	98	96	90	7	8	6	182	183	185	4.997	5.797	5.297	5.36367	3.705	4.505	4.205	4.13833	0.202	0.202	0.202	0.202	5.421	6.421	6.421	6.08767	0.0376608	0.0320592	1.42531	0.0394605	yes	predicted protein [Chlamydomonas reinhardtii]	0	-	-	-
g8173			47	56	50	66	67	59	6	7	5	126	127	129	6.456	7.256	6.756	6.82267	8.092	8.892	8.592	8.52533	0.586	0.586	0.586	0.586	13.337	14.337	14.337	14.0037	0.0858902	0.131392	1.61235	0.050407	yes	prolyl-trna synthetase	4	F:nucleotide binding; F:aminoacyl-tRNA ligase activity; P:tRNA aminoacylation for protein translation; C:cytoplasm	-	-
Cre08.g361450			12	12	12	7	7	7	51	52	50	17	18	20	0.526	1.326	0.826	0.892667	0.274	1.074	0.774	0.707333	1.689	1.689	1.689	1.689	0.615	0.615	0.615	0.615	1.89208	0.0953635	0.572626	0.103441	yes	hypothetical protein VOLCADRAFT_105117 [Volvox carteri f. nagariensis]	0	-	-	-
Cre07.g341250			35	35	35	32	32	32	2	3	1	89	90	92	1.633	2.433	1.933	1.99967	1.559	2.359	2.059	1.99233	0.071	0.071	0.071	0.071	3.43	4.43	4.43	4.09667	0.0355059	0.0587068	1.87791	0.0204154	yes	predicted protein [Chlamydomonas reinhardtii]	0	-	-	-
Cre12.g501100	TMU3	tRNA (uracil-5-)-methyltransferase	58	58	58	82	82	82	17	18	16	113	114	116	5.174	5.974	5.474	5.54067	7.547	8.347	8.047	7.98033	1.147	1.147	1.147	1.147	8.255	9.255	9.255	8.92167	0.207015	0.477503	1.10878	0.344992	yes	rna methyltransferase family protein	6	F:oxidoreductase activity, acting on the aldehyde or oxo group of donors, NAD or NADP as acceptor; F:binding; P:RNA methylation; F:RNA methyltransferase activity; P:oxidation-reduction process; P:RNA processing	EC:1.2.1.0	-
Cre03.g165950			50	50	50	27	27	27	1	2	0	53	54	56	4.849	5.649	5.149	5.21567	2.743	3.543	3.243	3.17633	0.076	0.076	0.076	0.076	4.09	5.09	5.09	4.75667	0.0145715	0.0148947	1.43664	0.031341	yes	hypothetical protein CHLREDRAFT_205497 [Chlamydomonas reinhardtii]	0	-	-	-
Cre05.g234050			160	177	169	143	137	137	7	8	6	193	194	196	21.064	21.864	21.364	21.4307	17.836	18.636	18.336	18.2693	0.66	0.66	0.66	0.66	19.878	20.878	20.878	20.5447	0.030797	0.0319532	1.1203	0.0526086	yes	hypothetical protein CHLREDRAFT_154129 [Chlamydomonas reinhardtii]	0	-	-	-
Cre12.g496500			5	5	5	0	0	0	26	27	25	7	8	10	0.453	1.253	0.753	0.819667	0	0.8	0.5	0.433333	1.78	1.78	1.78	1.78	0.449	1.449	1.449	1.11567	2.17161	0.127118	1.81125	0.129784	yes	hypothetical protein CHLREDRAFT_179761 [Chlamydomonas reinhardtii]	0	-	-	-
Cre16.g664350			63	67	67	62	66	59	14	15	13	82	83	85	8.716	9.516	9.016	9.08267	8.425	9.225	8.925	8.85833	1.279	1.279	1.279	1.279	8.708	9.708	9.708	9.37467	0.140818	0.325812	1.05236	0.416741	yes	protein	1	C:plastid	-	-
Cre16.g647800			29	33	31	27	27	27	35	36	34	35	36	38	1.24	2.04	1.54	1.60667	1.052	1.852	1.552	1.48533	0.849	0.849	0.849	0.849	1.12	1.12	1.12	1.12	0.528423	0.677583	0.604752	0.500708	yes	hypothetical protein VOLCADRAFT_105422 [Volvox carteri f. nagariensis]	0	-	-	-
Cre12.g523650			8	5	8	6	7	7	69	70	68	18	19	21	0.683	1.483	0.983	1.04967	0.624	1.424	1.124	1.05733	4.197	4.197	4.197	4.197	1.27	1.27	1.27	1.27	3.99841	0.0337321	0.891854	0.0795698	yes	protein	0	-	-	-
g5062			51	54	51	48	48	49	353	354	352	81	82	84	3.456	4.256	3.756	3.82267	3.465	4.265	3.965	3.89833	18.083	18.083	18.083	18.083	4.569	5.569	5.569	5.23567	4.73047	0.037274	1.30574	0.0535037	yes	predicted protein [Chlamydomonas reinhardtii]	0	-	-	-
Cre08.g375650			94	89	94	82	82	82	3	4	2	119	120	122	13.015	13.815	13.315	13.3817	11.859	12.659	12.359	12.2923	0.314	0.314	0.314	0.314	13.615	14.615	14.615	14.2817	0.0234649	0.0155412	1.15451	0.0227999	yes	tetratricopeptide repeat protein 4 homolog	2	F:Hsp90 protein binding; C:cellular_component	-	-
Cre13.g562750			72	67	72	73	77	73	5	6	4	83	84	86	6.778	7.578	7.078	7.14467	7.08	7.88	7.58	7.51333	0.285	0.285	0.285	0.285	6.379	7.379	7.379	7.04567	0.0398899	0.0393369	0.936421	0.0666656	yes	protein	2	P:myo-inositol hexakisphosphate biosynthetic process; P:circadian rhythm	-	-
g16790			22	22	22	26	27	26	3	4	2	37	38	40	0.706	1.506	1.006	1.07267	0.871	1.671	1.371	1.30433	0.073	0.073	0.073	0.073	0.981	0.981	0.981	0.981	0.0680547	0.215327	0.587074	0.17834	yes	protein	0	-	-	-
Cre10.g450900			16	16	16	19	19	19	5	6	4	29	30	32	2.117	2.917	2.417	2.48367	2.625	3.425	3.125	3.05833	0.5	0.5	0.5	0.5	3.061	4.061	4.061	3.72767	0.201315	0.556965	1.18569	0.429524	yes	protein	0	-	-	-
Cre07.g332800			186	190	186	151	145	154	13	14	12	456	457	459	10.389	11.189	10.689	10.7557	8.751	9.551	9.251	9.18433	0.549	0.549	0.549	0.549	20.909	21.909	21.909	21.5757	0.0510429	0.0885813	2.2939	0.0441819	yes	protein	4	F:molecular_function; P:pyrimidine ribonucleotide biosynthetic process; C:cytosol; P:biological_process	-	-
Cre01.g020950			321	332	312	309	280	267	12	13	11	445	446	448	40.242	41.042	40.542	40.6087	36.664	37.464	37.164	37.0973	1.138	1.138	1.138	1.138	45.892	46.892	46.892	46.5587	0.0280236	0.0477854	1.25165	0.0556276	yes	ribosome biogenesis regulatory protein	9	P:RNA metabolic process; P:protein import; C:nucleolus; P:nucleocytoplasmic transport; P:protein localization to organelle; P:protein targeting; P:ribosome biogenesis; P:post-embryonic development; P:macromolecule modification	-	-
g18031			5	4	5	2	2	2	27	28	26	5	6	8	0.301	1.101	0.601	0.667667	0.126	0.926	0.626	0.559333	1.229	1.229	1.229	1.229	0.249	0.249	0.249	0.249	1.84074	0.125702	0.268898	0.0859466	yes	protein	1	F:phospholipid binding	-	-
Cre07.g320850			43	46	41	44	38	44	650	651	649	60	61	63	4.549	5.349	4.849	4.91567	4.545	5.345	5.045	4.97833	47.409	47.409	47.409	47.409	4.903	4.903	4.903	4.903	9.64447	0.025264	0.917306	0.0258889	yes	glycosyl hydrolase family 1	1	F:hydrolase activity	-	-
Cre04.g228300			25	27	27	30	30	30	200	201	199	44	45	47	1.023	1.823	1.323	1.38967	1.191	1.991	1.691	1.62433	5.651	5.651	5.651	5.651	1.365	1.365	1.365	1.365	4.06644	0.0243955	0.685585	0.0377965	yes	serine threonine protein kinase	1	F:transferase activity, transferring phosphorus-containing groups	-	-
g6301			11	12	12	7	7	7	24	25	23	15	16	18	1.259	2.059	1.559	1.62567	0.767	1.567	1.267	1.20033	1.825	1.825	1.825	1.825	1.3	1.3	1.3	1.3	1.12262	0.378504	0.829611	0.338675	yes	extracellular protein	1	C:extracellular region	-	-
Cre02.g106000			58	60	58	35	32	35	246	247	245	55	56	58	4.612	5.412	4.912	4.97867	2.907	3.707	3.407	3.34033	14.731	14.731	14.731	14.731	3.614	4.614	4.614	4.28067	2.95882	0.100516	1.24467	0.058188	yes	probable e3 ubiquitin-protein ligase mycbp2	7	P:axon guidance; P:cellular macromolecule metabolic process; P:nitrogen compound metabolic process; C:intracellular part; P:primary metabolic process; P:regulation of cellular process; F:binding	-	-
Cre04.g218000			18	16	16	16	16	16	0	1	-1	35	36	38	1.263	2.063	1.563	1.62967	1.319	2.119	1.819	1.75233	0	0	0	0	2.152	3.152	3.152	2.81867	0	0.0539628	1.48749	0.0274999	yes	hypothetical protein VOLCADRAFT_98614 [Volvox carteri f. nagariensis]	0	-	-	-
Cre12.g537550			66	70	66	53	50	53	16	17	15	75	76	78	10.252	11.052	10.552	10.6187	8.731	9.531	9.231	9.16433	1.908	1.908	1.908	1.908	9.253	10.253	10.253	9.91967	0.179684	0.376091	1.07575	0.517024	yes	tetratricopeptide tpr_1 repeat-containing protein	0	-	-	-
Cre17.g728864			41	39	41	41	40	41	7	8	6	77	78	80	2.203	3.003	2.503	2.56967	2.244	3.044	2.744	2.67733	0.244	0.244	0.244	0.244	3.418	4.418	4.418	4.08467	0.0949539	0.222271	1.45138	0.152544	yes	protein of clr family	2	F:protein kinase activity; P:protein phosphorylation	-	-
Cre07.g315050	GGH1	Gamma-glutamyl hydrolase	17	17	18	10	7	10	7	8	6	45	46	48	2.181	2.981	2.481	2.54767	1.34	2.14	1.84	1.77333	0.679	0.679	0.679	0.679	4.77	5.77	5.77	5.43667	0.266518	0.712036	2.69626	0.347669	yes	protein	2	P:glutamine metabolic process; F:omega peptidase activity	EC:3.4.19.0	-
g9046			10	9	10	5	7	5	1	2	0	30	31	33	1.304	2.104	1.604	1.67067	0.681	1.481	1.181	1.11433	0.099	0.099	0.099	0.099	3.232	4.232	4.232	3.89867	0.0592578	0.283071	2.85753	0.0983494	yes	nucleolar gtp-binding protein 1-like	1	F:GTP binding	-	-
Cre08.g373650			15	19	16	19	19	23	1	2	0	59	60	62	0.931	1.731	1.231	1.29767	1.155	1.955	1.655	1.58833	0.044	0.044	0.044	0.044	2.837	3.837	3.837	3.50367	0.033907	0.132362	1.96266	0.0249486	yes	predicted protein [Chlamydomonas reinhardtii]	1	P:RNA metabolic process	-	-
Cre06.g293800	ARS16		15	17	15	14	15	10	2	3	1	33	34	36	1.043	1.843	1.343	1.40967	1.016	1.816	1.516	1.44933	0.105	0.105	0.105	0.105	1.895	1.895	1.895	1.895	0.0744857	0.0289867	1.0435	0.0169997	yes	arylsulfatase-like protein	6	F:hydrolase activity; P:metabolic process; P:phenol-containing compound metabolic process; F:catalytic activity; F:sulfuric ester hydrolase activity; F:arylsulfatase activity	-	-
Cre09.g399572			23	24	24	14	14	14	229	230	228	14	15	17	3.27	4.07	3.57	3.63667	1.993	2.793	2.493	2.42633	23.596	23.596	23.596	23.596	1.576	1.576	1.576	1.576	6.48836	0.0229404	0.564268	0.00520187	yes	---NA---	0	-	-	-
g6377			31	31	31	39	39	39	3	4	2	65	66	68	2.399	3.199	2.699	2.76567	3.175	3.975	3.675	3.60833	0.181	0.181	0.181	0.181	4.296	5.296	5.296	4.96267	0.0654453	0.11627	1.33233	0.0625192	yes	hypothetical protein CHLREDRAFT_192946 [Chlamydomonas reinhardtii]	0	-	-	-
g9701			191	191	191	188	188	188	11	12	10	316	317	319	13.792	14.592	14.092	14.1587	14.104	14.904	14.604	14.5373	0.601	0.601	0.601	0.601	18.557	19.557	19.557	19.2237	0.0424475	0.059353	1.3122	0.0527368	yes	protein	6	F:metal ion binding; P:oxidation-reduction process; F:heme binding; F:oxidoreductase activity; P:response to oxidative stress; F:peroxidase activity	-	-
g4479	FAP181	Flagellar Associated Coiled-Coil Protein	12	12	12	14	14	14	29	30	28	12	13	15	0.895	1.695	1.195	1.26167	1.091	1.891	1.591	1.52433	1.524	1.524	1.524	1.524	0.74	0.74	0.74	0.74	1.20793	0.287512	0.391327	0.193888	yes	centriole proteome protein	1	P:metabolic process	-	-
Cre12.g533000	PHR2	CPD photolyase, class II	58	58	58	55	55	55	12	13	11	73	74	76	4.766	5.566	5.066	5.13267	4.72	5.52	5.22	5.15333	0.683	0.683	0.683	0.683	4.889	5.889	5.889	5.55567	0.133069	0.296631	1.06685	0.373357	yes	cpd photolyase	11	P:sulfate ion homeostasis; P:cellular response to high light intensity; P:regulation of transcription, DNA-dependent; P:UV protection; P:circadian rhythm; F:DNA photolyase activity; P:photoreactive repair; F:sequence-specific DNA binding transcription factor activity; P:cellular response to phosphate starvation; C:transcription factor complex;	-	-
Cre07.g312750	CSL4	Exosome component, Csl4	111	111	111	111	111	111	4	5	3	198	199	201	17.517	18.317	17.817	17.8837	18.297	19.097	18.797	18.7303	0.477	0.477	0.477	0.477	25.821	26.821	26.821	26.4877	0.0266724	0.0184544	1.40446	0.0134522	yes	protein	0	-	-	-
Cre10.g460000			9	11	9	8	6	8	156	157	155	26	27	29	0.901	1.701	1.201	1.26767	0.836	1.636	1.336	1.26933	11.805	11.805	11.805	11.805	2.15	3.15	3.15	2.81667	9.31238	0.00443777	1.92543	0.0217922	yes	predicted protein [Chlamydomonas reinhardtii]	0	-	-	-
Cre01.g015300			11	11	11	11	11	11	0	1	-1	27	28	30	0.845	1.645	1.145	1.21167	0.882	1.682	1.382	1.31533	0	0	0	0	1.713	1.713	1.713	1.713	0	0.111865	1.01843	0.0514677	yes	protein	7	P:oxidation-reduction process; F:oxidoreductase activity, acting on paired donors, with incorporation or reduction of molecular oxygen, reduced ascorbate as one donor, and incorporation of one atom of oxygen; F:dopamine beta-monooxygenase activity; F:copper ion binding; F:catalytic activity; F:monooxygenase activity; P:catecholamine metabolic process	-	-
g11621			38	36	36	40	43	40	76	77	75	68	69	71	1.735	2.535	2.035	2.10167	2.071	2.871	2.571	2.50433	2.773	2.773	2.773	2.773	2.744	3.744	3.744	3.41067	1.31943	0.26898	1.30408	0.422529	yes	hypothetical protein CHLREDRAFT_193294 [Chlamydomonas reinhardtii]	0	-	-	-
Cre07.g315200	NRM3	Putative manganese/metal transporter, NRAMP homolog	172	172	172	178	178	178	17	18	16	263	264	266	8.281	9.081	8.581	8.64767	9.004	9.804	9.504	9.43733	0.586	0.586	0.586	0.586	10.324	11.324	11.324	10.9907	0.0677639	0.139521	1.15504	0.139514	yes	natural resistance-associated macrophage protein metal ion transporter nramp	3	C:membrane; P:transport; F:transporter activity	-	-
Cre03.g197300			9	7	9	7	6	7	170	171	169	36	37	39	0.521	1.321	0.821	0.887667	0.423	1.223	0.923	0.856333	7.087	7.087	7.087	7.087	1.721	1.721	1.721	1.721	7.98385	0.0051849	1.4072	0.044294	yes	predicted protein [Chlamydomonas reinhardtii]	0	-	-	-
Cre16.g685900	PRM3	Protein-/Histone-arginine N-methyltransferase	104	110	104	97	97	97	5	6	4	144	145	147	10.332	11.132	10.632	10.6987	10.163	10.963	10.663	10.5963	0.303	0.303	0.303	0.303	11.853	12.853	12.853	12.5197	0.0283213	0.0313262	1.1724	0.0376657	yes	protein arginine n-methyltransferase	5	P:primary metabolic process; C:intracellular; P:methylation; P:cellular metabolic process; F:methyltransferase activity	EC:2.1.1.0	-
g9963			65	65	66	49	50	49	1	2	0	82	83	85	5.707	6.507	6.007	6.07367	4.564	5.364	5.064	4.99733	0.067	0.067	0.067	0.067	6.042	7.042	7.042	6.70867	0.0110312	0.00742414	1.31283	0.0113227	yes	jumonji domain containing 6	17	P:phagocytosis; C:nucleoplasm; P:regulation of nuclear mRNA splicing, via spliceosome; P:histone H4-R3 demethylation; F:histone demethylase activity (H4-R3 specific); F:single-stranded RNA binding; C:nucleolus; P:organ development; P:peptidyl-lysine hydroxylation to 5-hydroxy-L-lysine; F:peptidyl-lysine 5-dioxygenase activity; F:identical protein binding; F:iron ion binding; P:cardiovascular syst…	-	-
g6250			51	49	49	53	53	53	765	766	764	36	37	39	2.168	2.968	2.468	2.53467	2.45	3.25	2.95	2.88333	25.596	25.596	25.596	25.596	1.316	1.316	1.316	1.316	10.0984	0.0144205	0.404923	0.00551542	yes	hypothetical protein CHLREDRAFT_176878 [Chlamydomonas reinhardtii]	0	-	-	-
Cre01.g050500	PPR1	Pentatrichopeptide repeat protein	25	23	25	20	20	20	14	15	13	115	116	118	1.792	2.592	2.092	2.15867	1.422	2.222	1.922	1.85533	0.759	0.759	0.759	0.759	6.633	7.633	7.633	7.29967	0.351606	0.903178	3.43519	0.23461	yes	protein	0	-	-	-
Cre03.g202700			61	63	63	56	56	56	10	11	9	89	90	92	4.076	4.876	4.376	4.44267	3.785	4.585	4.285	4.21833	0.391	0.391	0.391	0.391	4.759	5.759	5.759	5.42567	0.0880102	0.138342	1.25605	0.154057	yes	---NA---	0	-	-	-
Cre02.g114500			72	76	72	51	51	51	121	122	120	109	110	112	4.402	5.202	4.702	4.76867	3.257	4.057	3.757	3.69033	5.594	5.594	5.594	5.594	5.507	6.507	6.507	6.17367	1.17307	0.371857	1.60389	0.422287	yes	ctd small phosphatase-like protein	2	P:circadian rhythm; P:cellular process	-	-
g119			0	0	0	0	0	0	266	267	265	0	1	3	0	0.8	0.3	0.366667	0	0.8	0.5	0.433333	79.624	79.624	79.624	79.624	0	0	0	0	217.156	1.0711e-05	0	5.95539e-06	yes	---NA---	0	-	-	-
Cre07.g332750	PSL2	Signal peptide peptidase-like protein	34	35	34	37	37	41	2	3	1	59	60	62	1.464	2.264	1.764	1.83067	1.715	2.515	2.215	2.14833	0.067	0.067	0.067	0.067	2.163	3.163	3.163	2.82967	0.0365987	0.0606158	1.25765	0.0461266	yes	hypothetical protein CHLREDRAFT_144314 [Chlamydomonas reinhardtii]	0	-	-	-
Cre16.g652450			2	2	2	2	2	2	76	77	75	5	6	8	0.364	1.164	0.664	0.730667	0.381	1.181	0.881	0.814333	5.923	5.923	5.923	5.923	0.753	0.753	0.753	0.753	8.1063	0.00319132	0.637595	0.00718904	yes	hypothetical protein CHLREDRAFT_206221 [Chlamydomonas reinhardtii]	0	-	-	-
Cre08.g384950			30	29	32	28	31	28	1	2	0	44	45	47	2.954	3.754	3.254	3.32067	2.88	3.68	3.38	3.31333	0.074	0.074	0.074	0.074	3.581	4.581	4.581	4.24767	0.0222847	0.0416895	1.24484	0.0442904	yes	rna recognition motif-containing protein	1	F:binding	-	-
Cre06.g273413			326	323	331	297	304	278	12	13	11	409	410	412	24.293	25.093	24.593	24.6597	23.332	24.132	23.832	23.7653	0.682	0.682	0.682	0.682	25.357	26.357	26.357	26.0237	0.0276565	0.0412447	1.0922	0.0549798	yes	ribosomal rna methyltransferase nop2-like	8	F:RNA binding; C:nucleolus; P:rRNA processing; P:leaf morphogenesis; P:methylation; P:root morphogenesis; F:S-adenosylmethionine-dependent methyltransferase activity; P:cell proliferation	-	-
Cre12.g485350			54	55	54	54	54	56	212	213	211	49	50	52	4.057	4.857	4.357	4.42367	4.238	5.038	4.738	4.67133	12.213	12.213	12.213	12.213	2.901	3.901	3.901	3.56767	2.76083	0.0960935	0.774315	0.0489099	yes	hypothetical protein CHLREDRAFT_195055 [Chlamydomonas reinhardtii]	0	-	-	-
g270			21	21	21	19	19	19	19	20	18	9	10	12	1.266	2.066	1.566	1.63267	1.253	2.053	1.753	1.68633	0.907	0.907	0.907	0.907	0.44	0.44	0.44	0.44	0.555533	0.840588	0.214321	0.283227	yes	thiol protease aleurain	3	F:cysteine-type peptidase activity; P:proteolysis; P:response to chemical stimulus	-	-
Cre08.g378650			116	116	116	86	86	86	11	12	10	80	81	83	18.419	19.219	18.719	18.7857	14.097	14.897	14.597	14.5303	1.321	1.321	1.321	1.321	10.497	11.497	11.497	11.1637	0.0703196	0.105082	0.771766	0.327183	yes	ureidoglycolate hydrolase	2	F:ureidoglycolate hydrolase activity; P:allantoin catabolic process	-	-
g15234			30	30	30	38	38	38	2	3	1	50	51	53	1.348	2.148	1.648	1.71467	1.783	2.583	2.283	2.21633	0.068	0.068	0.068	0.068	1.856	1.856	1.856	1.856	0.0396579	0.0797761	0.718544	0.0661734	yes	hypothetical protein VOLCADRAFT_105501 [Volvox carteri f. nagariensis]	0	-	-	-
Cre06.g288650			133	133	133	139	139	139	5	6	4	171	172	174	10.737	11.537	11.037	11.1037	11.468	12.268	11.968	11.9013	0.305	0.305	0.305	0.305	11.341	12.341	12.341	12.0077	0.0274684	0.0228645	1.00595	0.0316233	yes	omega-6- chloroplast isoform	5	P:lipid metabolic process; C:chloroplast envelope; C:chloroplast; F:omega-6 fatty acid desaturase activity; P:photoinhibition	-	-
g18016			70	70	70	52	52	52	3	4	2	104	105	107	5.517	6.317	5.817	5.88367	4.116	4.916	4.616	4.54933	0.179	0.179	0.179	0.179	6.382	7.382	7.382	7.04867	0.0304232	0.0256322	1.50163	0.0268916	yes	protein	3	F:oxidoreductase activity; F:iron ion binding; P:metabolic process	-	-
g11889			215	215	215	195	195	195	14	15	13	339	340	342	8.669	9.469	8.969	9.03567	8.04	8.84	8.54	8.47333	0.276	0.276	0.276	0.276	11.248	12.248	12.248	11.9147	0.0305456	0.0752878	1.38552	0.0723375	yes	protein	7	C:small-subunit processome; P:rRNA processing; F:molecular_function; P:mRNA export from nucleus; P:regulation of flower development; P:protein import into nucleus; C:intracellular	-	-
Cre12.g505900		Mitochondrial inner membrane translocase	36	29	34	37	35	35	42	43	41	55	56	58	3.731	4.531	4.031	4.09767	3.786	4.586	4.286	4.21933	3.385	3.385	3.385	3.385	4.845	5.845	5.845	5.51167	0.82608	0.600929	1.27453	0.658465	yes	mitochondrial inner membrane translocase	0	-	-	-
Cre02.g103800			47	47	47	60	60	60	366	367	365	82	83	85	1.865	2.665	2.165	2.23167	2.487	3.287	2.987	2.92033	10.954	10.954	10.954	10.954	2.657	3.657	3.657	3.32367	4.90844	0.0327515	1.11256	0.0554108	yes	protein nlrc3	0	-	-	-
Cre12.g551050			147	150	139	110	121	99	2	3	1	158	159	161	18.545	19.345	18.845	18.9117	14.495	15.295	14.995	14.9283	0.191	0.191	0.191	0.191	16.367	17.367	17.367	17.0337	0.0100996	0.00391906	1.13547	0.00830766	yes	predicted protein [Chlamydomonas reinhardtii]	0	-	-	-
Cre10.g436650			56	60	56	53	51	53	5	6	4	92	93	95	4.999	5.799	5.299	5.36567	4.941	5.741	5.441	5.37433	0.337	0.337	0.337	0.337	6.786	7.786	7.786	7.45267	0.0628067	0.080569	1.35621	0.0687149	yes	dead-box atp-dependent rna helicase 50-like	7	P:anatomical structure development; P:ncRNA metabolic process; P:post-embryonic development; C:chloroplast; P:phospholipid biosynthetic process; P:cellular component organization at cellular level; P:cellular component biogenesis	-	-
Cre17.g719500			28	28	28	17	17	17	3	4	2	23	24	26	3.21	4.01	3.51	3.57667	2.036	2.836	2.536	2.46933	0.26	0.26	0.26	0.26	2.084	2.084	2.084	2.084	0.0726934	0.139385	0.734838	0.34946	yes	amine oxidase	5	P:oxidation-reduction process; F:oxidoreductase activity; P:9,9'-di-cis-zeta-carotene desaturation to 7,9,7',9'-tetra-cis-lycopene; F:7,9,9'-tricis-neurosporene:quinone oxidoreductase activity; F:9,9'-dicis-carotene:quinone oxidoreductase activity	-	-
Cre12.g499100			30	27	27	24	27	24	0	1	-1	44	45	47	2.391	3.191	2.691	2.75767	2.22	3.02	2.72	2.65333	0	0	0	0	3.22	4.22	4.22	3.88667	0	0.0184744	1.39735	0.016027	yes	hypothetical protein CHLREDRAFT_154034 [Chlamydomonas reinhardtii]	0	-	-	-
Cre14.g622550			49	49	49	41	41	41	4	5	3	75	76	78	4.818	5.618	5.118	5.18467	4.108	4.908	4.608	4.54133	0.297	0.297	0.297	0.297	6.094	7.094	7.094	6.76067	0.0572843	0.0723919	1.4454	0.0704998	yes	family protein	3	P:metabolic process; F:nucleotide binding; F:catalytic activity	-	-
Cre04.g228250			2	2	2	7	7	7	46	47	45	13	14	16	0.354	1.154	0.654	0.720667	1.295	2.095	1.795	1.72833	6.163	6.163	6.163	6.163	1.903	1.903	1.903	1.903	8.5518	0.0124129	0.908353	0.103949	yes	protein	0	-	-	-
Cre10.g463370			35	35	35	38	38	38	157	158	156	63	64	66	2.438	3.238	2.738	2.80467	2.768	3.568	3.268	3.20133	7.854	7.854	7.854	7.854	3.678	4.678	4.678	4.34467	2.80033	0.0660373	1.3111	0.11569	yes	---NA---	0	-	-	-
Cre08.g382300	CCB4	CGLD23 protein, required for cyt b6 assembly	58	58	58	51	51	51	7	8	6	64	65	67	8.814	9.614	9.114	9.18067	8.095	8.895	8.595	8.52833	0.804	0.804	0.804	0.804	8.037	9.037	9.037	8.70367	0.0875753	0.133015	1.01596	0.220034	yes	cofactor assembly of complex c	2	P:cytochrome b6f complex assembly; C:chloroplast	-	-
Cre17.g730450			6	7	6	14	21	14	68	69	67	56	57	59	0.296	1.096	0.596	0.662667	0.722	1.522	1.222	1.15533	2.501	2.501	2.501	2.501	2.285	3.285	3.285	2.95167	3.77414	0.0136458	2.15834	0.367237	yes	predicted protein [Chlamydomonas reinhardtii]	0	-	-	-
Cre03.g187300			6	4	4	8	8	8	124	125	123	12	13	15	0.213	1.013	0.513	0.579667	0.445	1.245	0.945	0.878333	4.988	4.988	4.988	4.988	0.528	0.528	0.528	0.528	8.60495	0.00167743	0.424096	0.00753113	yes	serine threonine protein kinase 11	1	F:transferase activity, transferring phosphorus-containing groups	-	-
g742			53	54	53	42	42	42	1	2	0	47	48	50	1.865	2.665	2.165	2.23167	1.543	2.343	2.043	1.97633	0.027	0.027	0.027	0.027	1.337	1.337	1.337	1.337	0.0120986	0.0134159	0.570636	0.0402705	yes	protein	1	F:kinase activity	-	-
Cre08.g365000	CSE1	Predicted protein of CSE family	32	36	36	36	36	36	91	92	90	65	66	68	1.264	2.064	1.564	1.63067	1.32	2.12	1.82	1.75333	2.485	2.485	2.485	2.485	1.91	1.91	1.91	1.91	1.52392	0.191293	0.900943	0.297447	yes	protein of cse family	0	-	-	-
Cre01.g032100			10	12	10	16	14	14	83	84	82	18	19	21	1.425	2.225	1.725	1.79167	2.084	2.884	2.584	2.51733	8.944	8.944	8.944	8.944	2.002	3.002	3.002	2.66867	4.992	0.0232019	1.04092	0.0407286	yes	dna excision repair protein ercc-8-like	4	P:response to stimulus; P:primary metabolic process; P:cellular macromolecule metabolic process; C:intracellular part	-	-
g2843	PLP9	Plastid lipid associated protein	60	65	56	55	55	55	6	7	5	81	82	84	6.135	6.935	6.435	6.50167	5.865	6.665	6.365	6.29833	0.472	0.472	0.472	0.472	6.874	7.874	7.874	7.54067	0.0725968	0.0946697	1.1814	0.115677	yes	harpin binding protein 1	2	F:structural molecule activity; C:chloroplast	-	-
g11533			24	30	24	19	17	15	2	3	1	34	35	37	1.185	1.985	1.485	1.55167	0.877	1.677	1.377	1.31033	0.075	0.075	0.075	0.075	1.388	1.388	1.388	1.388	0.0483351	0.121247	0.827668	0.133649	yes	hypothetical protein CHLREDRAFT_193336 [Chlamydomonas reinhardtii]	0	-	-	-
Cre06.g283700			66	68	66	62	65	57	7	8	6	107	108	110	3.447	4.247	3.747	3.81367	3.382	4.182	3.882	3.81533	0.276	0.276	0.276	0.276	4.574	5.574	5.574	5.24067	0.0723713	0.100864	1.33286	0.0885084	yes	protein	0	-	-	-
g10040	RPB5	DNA-directed RNA polymerase II, 23 kDa polypeptide	188	188	188	168	168	168	9	10	8	256	257	259	28.01	28.81	28.31	28.3767	25.833	26.633	26.333	26.2663	1.014	1.014	1.014	1.014	31.149	32.149	32.149	31.8157	0.0357336	0.0422374	1.20711	0.0513523	yes	dna-directed rna polymerases and iii subunit rpabc1-like	10	F:DNA-directed RNA polymerase activity; F:endonuclease activity; P:transcription, DNA-dependent; C:DNA-directed RNA polymerase II, core complex; F:DNA binding; P:DNA restriction-modification system; C:DNA-directed RNA polymerase IV complex; C:nucleolus; P:purine nucleobase metabolic process; P:pyrimidine nucleobase metabolic process	EC:2.7.7.6	map00230:Purine metabolism, map00240:Pyrimidine metabolism
Cre12.g483650			475	475	475	380	380	380	15	16	14	351	352	354	39.217	40.017	39.517	39.5837	32.77	33.57	33.27	33.2033	0.936	0.936	0.936	0.936	23.878	24.878	24.878	24.5447	0.0236461	0.0449004	0.741078	0.115217	yes	serine threonine-protein kinase chloroplastic-like	3	F:protein kinase activity; P:cellular metabolic process; C:chloroplast	-	-
Cre14.g624800			0	0	0	0	0	0	17	18	16	2	3	5	0	0.8	0.3	0.366667	0	0.8	0.5	0.433333	0.871	0.871	0.871	0.871	0.119	0.119	0.119	0.119	2.37545	0.0473526	0.14875	0.122103	yes	predicted protein [Chlamydomonas reinhardtii]	0	-	-	-
g4368			49	54	52	56	60	55	11	12	10	97	98	100	4.666	5.466	4.966	5.03267	5.248	6.048	5.748	5.68133	0.746	0.746	0.746	0.746	7.192	8.192	8.192	7.85867	0.148232	0.299628	1.3545	0.215181	yes	---NA---	0	-	-	-
Cre03.g154400			131	132	154	99	108	99	15	16	14	313	314	316	8.355	9.155	8.655	8.72167	6.545	7.345	7.045	6.97833	0.718	0.718	0.718	0.718	16.371	17.371	17.371	17.0377	0.0823237	0.15576	2.36501	0.081179	yes	sodium-dependent glucose transporter 1-like	8	C:integral to membrane; P:transmembrane transport; C:apical plasma membrane; P:glucose transport; F:symporter activity; F:glucose transmembrane transporter activity; P:sodium ion transport; P:carbohydrate transport	-	-
Cre03.g206100			39	42	36	50	48	45	480	481	479	76	77	79	1.319	2.119	1.619	1.68567	1.696	2.496	2.196	2.12933	12.225	12.225	12.225	12.225	2.124	2.124	2.124	2.124	7.25232	0.0126581	0.850962	0.0277814	yes	protein	1	F:transferase activity	-	-
Cre06.g311000	FBT2	Folate transporter	77	77	77	72	72	72	162	163	161	64	65	67	4.361	5.161	4.661	4.72767	4.082	4.882	4.582	4.51533	6.938	6.938	6.938	6.938	2.995	3.995	3.995	3.66167	1.46753	0.283224	0.818312	0.137389	yes	folate biopterin transporter	2	C:mitochondrion; C:membrane	-	-
Cre13.g568350			48	48	48	44	44	44	7	8	6	223	224	226	2.018	2.818	2.318	2.38467	1.932	2.732	2.432	2.36533	0.223	0.223	0.223	0.223	7.748	8.748	8.748	8.41467	0.0935141	0.175689	3.20205	0.0202465	yes	predicted protein [Chlamydomonas reinhardtii]	0	-	-	-
Cre12.g509600			20	20	20	16	16	16	2	3	1	37	38	40	3.13	3.93	3.43	3.49667	2.615	3.415	3.115	3.04833	0.237	0.237	0.237	0.237	4.784	5.784	5.784	5.45067	0.0677788	0.168256	1.6937	0.118849	yes	protein	4	F:hydrolase activity; P:metabolic process; F:catalytic activity; F:zinc ion binding	-	-
Cre12.g545950	MAPKKK9	Mitogen-Activated Protein Kinase Kinase Kinase	7	7	7	7	7	7	19	20	18	12	13	15	0.461	1.261	0.761	0.827667	0.481	1.281	0.981	0.914333	0.945	0.945	0.945	0.945	0.652	0.652	0.652	0.652	1.14176	0.310674	0.508977	0.385328	yes	protein	4	F:ATP binding; P:protein phosphorylation; F:protein serine/threonine kinase activity; P:serine family amino acid metabolic process	EC:2.7.11.0	-
Cre10.g454550	COX19	Cytochrome c oxidase assembly protein	50	50	50	44	44	44	174	175	173	42	43	45	6.357	7.157	6.657	6.72367	5.691	6.491	6.191	6.12433	2.861	2.861	2.861	2.861	4.127	5.127	5.127	4.79367	0.425512	0.114191	0.789863	0.0500423	yes	cytochrome c oxidase assembly protein cox19	3	F:molecular_function; P:biological_process; C:cellular_component	-	-
g11686			128	128	128	143	143	143	7	8	6	217	218	220	3.448	4.248	3.748	3.81467	4.024	4.824	4.524	4.45733	0.143	0.143	0.143	0.143	4.808	5.808	5.808	5.47467	0.0374869	0.0368909	1.20398	0.0302217	yes	predicted protein [Chlamydomonas reinhardtii]	0	-	-	-
Cre01.g020400			146	146	146	120	120	120	6	7	5	155	156	158	17.546	18.346	17.846	17.9127	14.687	15.487	15.187	15.1203	0.454	0.454	0.454	0.454	14.995	15.995	15.995	15.6617	0.0253452	0.0207214	1.0328	0.0419808	yes	wd40 repeat-containing protein smu1	4	C:CUL4-RING ubiquitin ligase complex; C:nucleus; F:nucleotide binding; P:RNA splicing	-	-
Cre12.g539750			22	22	22	19	19	19	1	2	0	44	45	47	2.293	3.093	2.593	2.65967	2.069	2.869	2.569	2.50233	0.079	0.079	0.079	0.079	3.79	4.79	4.79	4.45667	0.029703	0.0760815	1.66957	0.0448982	yes	protein	7	F:molecular_function; P:virus induced gene silencing; P:RNA splicing, via endonucleolytic cleavage and ligation; P:biological_process; P:vegetative phase change; P:methionine biosynthetic process; C:cellular_component	-	-
Cre02.g096000			40	45	40	36	35	35	1801	1802	1800	33	34	36	3.707	4.507	4.007	4.07367	3.388	4.188	3.888	3.82133	124.752	124.752	124.752	124.752	2.527	3.527	3.527	3.19367	30.624	0.00448436	0.842168	0.00228768	yes	white-brown-complex abc transporter family	2	F:hydrolase activity; C:membrane	-	map00230:Purine metabolism, map00730:Thiamine metabolism
Cre13.g580300		ABC transporter family protein	32	31	32	27	28	27	27	28	26	44	45	47	4.889	5.689	5.189	5.25567	4.283	5.083	4.783	4.71633	3.697	3.697	3.697	3.697	5.734	6.734	6.734	6.40067	0.703431	0.798393	1.32481	0.780231	yes	abc transporter family protein	5	F:ATPase activity; P:ATP catabolic process; F:ATP binding; P:response to far red light; P:response to red light	EC:3.6.1.3	map00230:Purine metabolism
g7285			12	13	12	6	6	6	1	2	0	37	38	40	0.468	1.268	0.768	0.834667	0.245	1.045	0.745	0.678333	0.03	0.03	0.03	0.03	1.161	1.161	1.161	1.161	0.0359425	0.217618	1.111	0.0675163	yes	hypothetical protein VOLCADRAFT_95077 [Volvox carteri f. nagariensis]	0	-	-	-
Cre04.g220050			18	18	18	21	21	21	1	2	0	21	22	24	0.601	1.401	0.901	0.967667	0.663	1.463	1.163	1.09633	0.025	0.025	0.025	0.025	0.58	0.58	0.58	0.58	0.0258353	0.124225	0.396446	0.181898	yes	---NA---	0	-	-	-
Cre12.g543100			120	112	113	119	123	119	12	13	11	246	247	249	15.633	16.433	15.933	15.9997	17.349	18.149	17.849	17.7823	1.161	1.161	1.161	1.161	28.374	29.374	29.374	29.0407	0.072564	0.12802	1.61849	0.0710625	yes	protein	2	P:translational initiation; F:translation initiation factor activity	-	-
g9624			44	44	44	38	38	38	276	277	275	108	109	111	3.047	3.847	3.347	3.41367	2.749	3.549	3.249	3.18233	14.452	14.452	14.452	14.452	6.123	7.123	7.123	6.78967	4.23357	0.0549645	2.00704	0.150398	yes	predicted protein [Chlamydomonas reinhardtii]	3	P:septin ring assembly; C:septin ring; C:integral to membrane	-	-
Cre16.g668200			46	39	45	46	54	54	2	3	1	71	72	74	7.469	8.269	7.769	7.83567	9.159	9.959	9.659	9.59233	0.246	0.246	0.246	0.246	9.527	10.527	10.527	10.1937	0.0313949	0.0329539	1.05703	0.0317402	yes	inhibitor of growth member 4	8	P:histone H4 acetylation; F:protein binding; F:zinc ion binding; P:nucleic acid metabolic process; P:apoptotic process; P:cellular macromolecule biosynthetic process; P:negative regulation of cellular process; C:nucleus	-	-
Cre16.g664950			60	60	60	63	63	63	2	3	1	92	93	95	2.538	3.338	2.838	2.90467	2.784	3.584	3.284	3.21733	0.064	0.064	0.064	0.064	3.216	4.216	4.216	3.88267	0.0220335	0.0187543	1.17634	0.0183996	yes	predicted protein [Chlamydomonas reinhardtii]	0	-	-	-
Cre17.g703450			115	115	115	79	79	79	3	4	2	138	139	141	4.841	5.641	5.141	5.20767	3.504	4.304	4.004	3.93733	0.096	0.096	0.096	0.096	4.808	5.808	5.808	5.47467	0.0184344	0.00973454	1.34944	0.0162309	yes	predicted protein [Chlamydomonas reinhardtii]	0	-	-	-
g15679			5	5	5	2	2	2	122	123	121	2	3	5	0.598	1.398	0.898	0.964667	0.25	1.05	0.75	0.683333	9.945	9.945	9.945	9.945	0.198	0.198	0.198	0.198	10.3093	0.00358273	0.188571	0.000489248	yes	hypothetical protein CHLREDRAFT_193223 [Chlamydomonas reinhardtii]	0	-	-	-
Cre12.g487100			130	113	124	109	98	102	10	11	9	98	99	101	9.471	10.271	9.771	9.83767	8.204	9.004	8.704	8.63733	0.582	0.582	0.582	0.582	6.236	7.236	7.236	6.90267	0.0591604	0.0878755	0.803643	0.231979	yes	methionyl-trna synthetase	7	C:mitochondrion; F:methionine-tRNA ligase activity; P:ovule development; F:nucleotide binding; C:chloroplast stroma; P:methionyl-tRNA aminoacylation; P:methionine metabolic process	EC:6.1.1.10	map00970:Aminoacyl-tRNA biosynthesis, map00450:Selenocompound metabolism
Cre10.g425850			65	63	61	81	87	81	768	769	767	109	110	112	7.991	8.791	8.291	8.35767	10.599	11.399	11.099	11.0323	80.374	80.374	80.374	80.374	11.425	12.425	12.425	12.0917	9.6168	0.0281929	1.09001	0.0440166	yes	predicted protein [Chlamydomonas reinhardtii]	0	-	-	-
Cre02.g115950			24	25	24	25	25	25	980	981	979	161	162	164	2.462	3.262	2.762	2.82867	2.679	3.479	3.179	3.11233	75.938	75.938	75.938	75.938	13.478	14.478	14.478	14.1447	26.8459	0.00362353	4.16154	0.0529988	yes	beta-glucanase beta-glucan synthetase	8	F:hydrolase activity, hydrolyzing O-glycosyl compounds; P:carbohydrate metabolic process; F:hydrolase activity; F:hydrolase activity, acting on glycosyl bonds; P:metabolic process; F:glucan endo-1,3-beta-D-glucosidase activity; P:cellular cell wall organization; C:extracellular region	-	-
Cre12.g528950	PUF1	Puf protein	349	356	332	277	265	290	18	19	17	574	575	577	33.959	34.759	34.259	34.3257	28.132	28.932	28.632	28.5653	1.328	1.328	1.328	1.328	46.044	47.044	47.044	46.7107	0.0386883	0.0766504	1.62602	0.070742	yes	protein	2	F:RNA binding; C:intracellular	-	-
Cre01.g054000			81	78	81	76	69	77	12	13	11	149	150	152	7.631	8.431	7.931	7.99767	7.478	8.278	7.978	7.91133	0.855	0.855	0.855	0.855	11.521	12.521	12.521	12.1877	0.106906	0.183831	1.51256	0.133987	yes	telomerase elongation inhibitor rna maturation protein pinx1	1	F:nucleic acid binding	-	-
g13954			32	32	32	35	35	35	4	5	3	150	151	153	1.526	2.326	1.826	1.89267	1.743	2.543	2.243	2.17633	0.144	0.144	0.144	0.144	5.91	6.91	6.91	6.57667	0.0760831	0.161665	2.71726	0.0177593	yes	l-galactono- -lactone dehydrogenase	3	F:galactonolactone dehydrogenase activity; P:oxidation-reduction process; P:L-ascorbic acid metabolic process	EC:1.3.2.3	map00053:Ascorbate and aldarate metabolism
Cre06.g261650	PFD3	Prefoldin molecular chaperone, subunit 3	304	304	304	227	227	227	6	7	5	290	291	293	54.159	54.959	54.459	54.5257	42.241	43.041	42.741	42.6743	0.808	0.808	0.808	0.808	42.693	43.693	43.693	43.3597	0.0148187	0.00969889	1.01515	0.0225004	yes	prefoldin subunit 3	4	P:protein folding; C:prefoldin complex; F:unfolded protein binding; C:nucleus	-	-
Cre03.g178050	MOT51	Predicted protein	27	27	27	26	26	26	1	2	0	42	43	45	3.997	4.797	4.297	4.36367	4.021	4.821	4.521	4.45433	0.112	0.112	0.112	0.112	5.138	6.138	6.138	5.80467	0.0256665	0.0509517	1.27318	0.0481827	yes	protein	0	-	-	-
Cre06.g271900			12	12	12	23	23	23	54	55	53	35	36	38	1.814	2.614	2.114	2.18067	3.474	4.274	3.974	3.90733	6.058	6.058	6.058	6.058	4.372	5.372	5.372	5.03867	2.77805	0.0916544	1.2569	0.290251	yes	hypothetical protein CHLREDRAFT_187040 [Chlamydomonas reinhardtii]	0	-	-	-
Cre13.g563006			89	89	89	65	65	65	25	26	24	52	53	55	7.01	7.81	7.31	7.37667	5.408	6.208	5.908	5.84133	1.506	1.506	1.506	1.506	3.423	4.423	4.423	4.08967	0.204157	0.534288	0.712468	1	yes	hypothetical protein VOLCADRAFT_87749 [Volvox carteri f. nagariensis]	0	-	-	-
Cre17.g719522			18	18	19	19	23	19	1	2	0	57	58	60	1.322	2.122	1.622	1.68867	1.457	2.257	1.957	1.89033	0.056	0.056	0.056	0.056	3.398	4.398	4.398	4.06467	0.0331623	0.111131	1.9486	0.0281181	yes	phospholipase carboxylesterase family protein	3	F:molecular_function; P:biological_process; C:cellular_component	-	-
Cre06.g285550			32	43	39	39	39	39	1	2	0	36	37	39	1.973	2.773	2.273	2.33967	2.115	2.915	2.615	2.54833	0.039	0.039	0.039	0.039	1.544	1.544	1.544	1.544	0.016669	0.0261915	0.529674	0.0677186	yes	protein	0	-	-	-
Cre16.g651450			5	5	5	9	9	9	68	69	67	36	37	39	0.119	0.919	0.419	0.485667	0.224	1.024	0.724	0.657333	1.226	1.226	1.226	1.226	0.71	0.71	0.71	0.71	2.52437	0.0110496	0.693359	0.199306	yes	hypothetical protein CHLREDRAFT_177116 [Chlamydomonas reinhardtii]	0	-	-	-
g10530			13	13	13	17	17	17	3169	3170	3168	34	35	37	1.054	1.854	1.354	1.42067	1.356	2.156	1.856	1.78933	193.505	193.505	193.505	193.505	2.212	3.212	3.212	2.87867	136.207	0.00311715	1.4898	0.00681206	yes	protein	2	P:cellular amino acid metabolic process; F:catalytic activity	-	-
Cre01.g028600			36	42	41	19	23	19	28	29	27	43	44	46	7.185	7.985	7.485	7.55167	3.395	4.195	3.895	3.82833	3.493	3.493	3.493	3.493	6.079	7.079	7.079	6.74567	0.462547	0.99029	1.68749	0.85074	yes	short-chain dehydrogenase reductase sdr	2	P:metabolic process; F:nucleotide binding	-	-
Cre06.g303300	CYN37	Putative peptidyl-prolyl cis-trans isomerase, cyclophilin-type	160	148	165	115	121	112	4	5	3	138	139	141	20.981	21.781	21.281	21.3477	15.712	16.512	16.212	16.1453	0.399	0.399	0.399	0.399	14.939	15.939	15.939	15.6057	0.0186906	0.00879957	0.965298	0.0280919	yes	peptidyl-prolycis-trans isomerase protein	5	P:protein peptidyl-prolyl isomerization; P:protein folding; F:peptidyl-prolyl cis-trans isomerase activity; C:chloroplast thylakoid membrane; C:chloroplast thylakoid lumen	EC:5.2.1.8	-
Cre09.g400450			97	94	89	92	94	92	5	6	4	163	164	166	3.409	4.209	3.709	3.77567	3.522	4.322	4.022	3.95533	0.139	0.139	0.139	0.139	4.695	5.695	5.695	5.36167	0.0368147	0.0326424	1.31768	0.0250966	yes	protein	1	F:transferase activity, transferring phosphorus-containing groups	-	-
Cre02.g116550	DNJ24	DnaJ-like protein	0	0	0	0	0	0	18	19	17	1	2	4	0	0.8	0.3	0.366667	0	0.8	0.5	0.433333	1.138	1.138	1.138	1.138	0.073	0.073	0.073	0.073	3.10364	0.0501262	0.09125	0.0817462	yes	protein	9	P:lipid metabolic process; P:protein folding; F:oxidoreductase activity; F:heat shock protein binding; F:unfolded protein binding; F:zinc ion binding; C:mitochondrion; P:oxidation-reduction process; F:nucleotide binding	-	-
Cre01.g019450			31	31	31	26	26	26	0	1	-1	49	50	52	6.285	7.085	6.585	6.65167	5.506	6.306	6.006	5.93933	0	0	0	0	8.042	9.042	9.042	8.70867	0	0.0123207	1.43387	0.0113127	yes	protein	6	P:embryo development ending in seed dormancy; P:protein sumoylation; F:protein binding; F:SUMO ligase activity; P:response to abscisic acid stimulus; C:nucleus	-	-
Cre09.g389650			123	123	123	86	86	86	7	8	6	159	160	162	3.949	4.749	4.249	4.31567	2.884	3.684	3.384	3.31733	0.17	0.17	0.17	0.17	4.218	5.218	5.218	4.88467	0.0393914	0.0349741	1.4164	0.0479723	yes	protein	4	F:binding; C:intracellular; F:protein tyrosine kinase activity; P:cellular process	EC:2.7.10.0	-
Cre02.g104250			24	24	24	9	9	9	70	71	69	31	32	34	0.802	1.602	1.102	1.16867	0.279	1.079	0.779	0.712333	1.744	1.744	1.744	1.744	0.856	0.856	0.856	0.856	1.4923	0.166256	0.793327	0.155541	yes	nicotinic acetylcholine receptor subunit a2	14	F:acetylcholine-activated cation-selective channel activity; F:ion channel activity; C:integral to membrane; C:membrane; C:synapse; P:ion transport; C:cell junction; P:transport; F:extracellular ligand-gated ion channel activity; F:receptor activity; C:postsynaptic membrane; C:plasma membrane; P:cation transport; P:ion transmembrane transport	-	-
Cre07.g323550	PUS8	tRNA-pseudouridine synthase	14	14	14	22	22	22	0	1	-1	17	18	20	1.828	2.628	2.128	2.19467	3	3.8	3.5	3.43333	0	0	0	0	1.834	1.834	1.834	1.834	0	0.0651553	0.482632	0.0930311	yes	ribosomal small subunit pseudouridylate synthase	3	F:RNA binding; P:pseudouridine synthesis; F:pseudouridine synthase activity	EC:5.4.99.12	-
Cre02.g089150			36	36	36	39	39	39	2	3	1	71	72	74	3.081	3.881	3.381	3.44767	3.487	4.287	3.987	3.92033	0.129	0.129	0.129	0.129	4.951	5.951	5.951	5.61767	0.0374166	0.0545493	1.38815	0.0319623	yes	histone acetyltransferase complex component	2	F:binding; P:response to stimulus	-	-
Cre02.g113300			18	21	18	22	21	18	12	13	11	61	62	64	0.908	1.708	1.208	1.27467	1.106	1.906	1.606	1.53933	0.458	0.458	0.458	0.458	2.542	3.542	3.542	3.20867	0.35931	1	1.85834	0.43857	yes	hypothetical protein CHLREDRAFT_141667 [Chlamydomonas reinhardtii]	0	-	-	-
g11943			28	28	28	28	28	28	0	1	-1	64	65	67	2.977	3.777	3.277	3.34367	3.11	3.91	3.61	3.54333	0	0	0	0	5.624	6.624	6.624	6.29067	0	0.0156236	1.69412	0.00648599	yes	hypothetical protein VOLCADRAFT_107548 [Volvox carteri f. nagariensis]	0	-	-	-
Cre06.g301650			84	78	87	72	76	68	7	8	6	133	134	136	9.911	10.711	10.211	10.2777	8.873	9.673	9.373	9.30633	0.624	0.624	0.624	0.624	12.674	13.674	13.674	13.3407	0.0607142	0.0924059	1.41363	0.0866475	yes	aluminum resistance family protein	1	F:carbon-sulfur lyase activity	-	-
Cre12.g529000			118	123	118	107	112	100	4	5	3	156	157	159	12.43	13.23	12.73	12.7967	11.773	12.573	12.273	12.2063	0.319	0.319	0.319	0.319	13.492	14.492	14.492	14.1587	0.0249284	0.0159709	1.15263	0.0213909	yes	protein	0	-	-	-
Cre09.g400550	NOA1	Nitric oxide associated protein	104	104	104	61	61	61	6	7	5	105	106	108	6.867	7.667	7.167	7.23367	4.207	5.007	4.707	4.64033	0.3	0.3	0.3	0.3	5.674	6.674	6.674	6.34067	0.0414727	0.035156	1.33293	0.0770981	yes	nitric oxide synthase	24	P:tRNA metabolic process; P:phosphatidylglycerol biosynthetic process; P:embryo development ending in seed dormancy; F:nitric-oxide synthase activity; P:regulation of protein metabolic process; P:chloroplast relocation; P:response to salt stress; C:chloroplast; P:iron-sulfur cluster assembly; P:nitric oxide biosynthetic process; P:regulation of isopentenyl diphosphate biosynthetic process, mevalo…	EC:1.14.13.39	map00330:Arginine and proline metabolism
Cre16.g687950	ETF1	Electron transfer flavoprotein alpha subunit	33	33	33	36	36	36	135	136	134	41	42	44	4.278	5.078	4.578	4.64467	4.875	5.675	5.375	5.30833	13.038	13.038	13.038	13.038	4.178	5.178	5.178	4.84467	2.80709	0.0783758	0.912423	0.069346	yes	electron transfer flavoprotein alpha-subunit	5	F:copper ion binding; F:flavin adenine dinucleotide binding; F:electron carrier activity; C:mitochondrion; P:electron transport	-	-
g4749			47	43	47	52	52	52	36	37	35	26	27	29	1.659	2.459	1.959	2.02567	1.654	2.454	2.154	2.08733	0.941	0.941	0.941	0.941	0.779	0.779	0.779	0.779	0.464538	0.919441	0.317441	0.333314	yes	atp-binding cassette superfamily	6	F:ATP binding; C:membrane; F:ATPase activity; F:nucleotide binding; F:nucleoside-triphosphatase activity; P:ATP catabolic process	-	-
Cre02.g096750			50	50	50	56	60	60	357	358	356	80	81	83	7.973	8.773	8.273	8.33967	9.994	10.794	10.494	10.4273	41.481	41.481	41.481	41.481	10.542	11.542	11.542	11.2087	4.97394	0.0678523	1.0693	0.0917811	yes	mfs general substrate transporter	0	-	-	-
Cre08.g374350			1	1	1	3	3	3	41	42	40	5	6	8	0.214	1.014	0.514	0.580667	0.672	1.472	1.172	1.10533	6.645	6.645	6.645	6.645	0.886	0.886	0.886	0.886	11.4437	0.0099119	0.601902	0.037529	yes	peptidase prolyl oligopeptidase active site domain protein	0	-	-	-
Cre09.g409200			83	87	83	76	775	76	7	8	6	152	153	155	6.384	7.184	6.684	6.75067	6.105	6.905	6.605	6.53833	0.349	0.349	0.349	0.349	9.66	10.66	10.66	10.3267	0.0516986	0.0675284	1.54381	0.0468534	yes	cwf21-domain-containing protein	1	P:biological_process	-	-
Cre03.g196400			67	65	69	66	66	66	2	3	1	112	113	115	5.582	6.382	5.882	5.94867	5.743	6.543	6.243	6.17633	0.126	0.126	0.126	0.126	7.641	8.641	8.641	8.30767	0.0211812	0.0151624	1.32065	0.012342	yes	enhancer of polycomb-like protein	2	C:NuA4 histone acetyltransferase complex; C:Piccolo NuA4 histone acetyltransferase complex	-	-
Cre06.g286400			87	88	78	78	82	78	9	10	8	112	113	115	13.268	14.068	13.568	13.6347	12.425	13.225	12.925	12.8583	1.038	1.038	1.038	1.038	14.115	15.115	15.115	14.7817	0.0761295	0.0945738	1.14291	0.125555	yes	predicted protein [Chlamydomonas reinhardtii]	0	-	-	-
Cre10.g436300			26	24	26	9	10	10	18	19	17	28	29	31	6.708	7.508	7.008	7.07467	2.695	3.495	3.195	3.12833	3.511	3.511	3.511	3.511	5.969	6.969	6.969	6.63567	0.496278	1	1.99399	0.817223	yes	hypothetical protein CHLREDRAFT_2180 [Chlamydomonas reinhardtii]	0	-	-	-
Cre13.g585600			18	18	18	24	24	24	42	43	41	38	39	41	0.831	1.631	1.131	1.19767	1.226	2.026	1.726	1.65933	1.516	1.516	1.516	1.516	1.535	1.535	1.535	1.535	1.26579	0.253992	0.757651	0.445064	yes	predicted protein [Chlamydomonas reinhardtii]	0	-	-	-
g15268			98	98	98	89	89	89	138	139	137	78	79	81	1.544	2.344	1.844	1.91067	1.447	2.247	1.947	1.88033	1.613	1.613	1.613	1.613	1.013	1.013	1.013	1.013	0.844208	0.46422	0.450823	0.216492	yes	---NA---	0	-	-	-
Cre12.g529600		DNA-directed RNA polymerase I subunit 1	817	817	817	730	730	730	22	23	21	1274	1275	1277	32.804	33.604	33.104	33.1707	30.574	31.374	31.074	31.0073	0.668	0.668	0.668	0.668	41.839	42.839	42.839	42.5057	0.0201383	0.0574879	1.36543	0.057734	yes	beta and beta-prime subunits of dna dependent rna-polymerase	7	F:DNA-directed RNA polymerase activity; P:transcription, DNA-dependent; F:DNA binding; F:zinc ion binding; C:nucleolus; P:purine nucleobase metabolic process; P:pyrimidine nucleobase metabolic process	EC:2.7.7.6	map00230:Purine metabolism, map00240:Pyrimidine metabolism
Cre03.g195200		Haloalkane dehalogenase-like hydrolase	28	28	28	24	24	24	20	21	19	15	16	18	4.51	5.31	4.81	4.87667	4.037	4.837	4.537	4.47033	2.192	2.192	2.192	2.192	1.996	1.996	1.996	1.996	0.449487	0.99065	0.412652	0.397784	yes	alpha beta hydrolase fold protein	3	P:metabolic process; C:chloroplast part; F:catalytic activity	-	-
Cre06.g281550			20	22	22	9	10	12	1	2	0	35	36	38	3.118	3.918	3.418	3.48467	1.332	2.132	1.832	1.76533	0.107	0.107	0.107	0.107	4.099	5.099	5.099	4.76567	0.0307059	0.083661	2.39165	0.0763646	yes	protein	3	F:unfolded protein binding; P:protein folding; F:heat shock protein binding	-	-
g6218			48	50	48	43	43	43	6	7	5	103	104	106	3.973	4.773	4.273	4.33967	3.631	4.431	4.131	4.06433	0.376	0.376	0.376	0.376	7.045	8.045	8.045	7.71167	0.0866426	0.136622	1.81562	0.0709807	yes	hypothetical protein VOLCADRAFT_86001 [Volvox carteri f. nagariensis]	0	-	-	-
g18288			39	43	43	43	43	43	2	3	1	65	66	68	5.614	6.414	5.914	5.98067	5.864	6.664	6.364	6.29733	0.197	0.197	0.197	0.197	7.012	8.012	8.012	7.67867	0.0329395	0.0377244	1.20228	0.0378625	yes	hypothetical protein CHLREDRAFT_179926 [Chlamydomonas reinhardtii]	0	-	-	-
Cre05.g232100			42	44	42	65	56	60	56	57	55	63	64	66	6.803	7.603	7.103	7.16967	10.151	10.951	10.651	10.5843	6.859	6.859	6.859	6.859	8.432	9.432	9.432	9.09867	0.956669	0.502235	0.861291	0.548933	yes	hypothetical protein CHLREDRAFT_185844 [Chlamydomonas reinhardtii]	0	-	-	-
Cre12.g486550			350	350	347	332	329	326	10	11	9	430	431	433	29.555	30.355	29.855	29.9217	29.269	30.069	29.769	29.7023	0.644	0.644	0.644	0.644	30.194	31.194	31.194	30.8607	0.0215229	0.0308101	1.03741	0.0424815	yes	protein	8	F:transferase activity; P:metabolic process; F:catalytic activity; P:cysteine biosynthetic process; P:cellular amino acid biosynthetic process; F:pyridoxal phosphate binding; F:cysteine synthase activity; P:cysteine biosynthetic process from serine	-	-
Cre06.g261200		Sterol desaturase/putative lathosterol oxidase	177	187	177	144	150	144	11	12	10	286	287	289	21.056	21.856	21.356	21.4227	17.893	18.693	18.393	18.3263	0.989	0.989	0.989	0.989	28.016	29.016	29.016	28.6827	0.0461661	0.116924	1.55224	0.111086	yes	fatty acid hydroxylase family protein	5	P:fatty acid biosynthetic process; F:oxidoreductase activity; F:iron ion binding; C:integral to membrane; P:oxidation-reduction process	-	-
Cre12.g513900			72	76	72	105	111	109	25	26	24	114	115	117	3.062	3.862	3.362	3.42867	4.619	5.419	5.119	5.05233	0.772	0.772	0.772	0.772	3.795	4.795	4.795	4.46167	0.22516	0.516682	0.88485	0.470786	yes	predicted protein [Chlamydomonas reinhardtii]	0	-	-	-
g8347			20	20	23	29	31	29	3	4	2	43	44	46	0.749	1.549	1.049	1.11567	1.134	1.934	1.634	1.56733	0.085	0.085	0.085	0.085	1.33	1.33	1.33	1.33	0.0761876	0.246737	0.687694	0.137041	yes	flagellar associated protein	1	C:flagellum	-	-
Cre12.g545600			16	16	16	7	7	7	59	60	58	18	19	21	2.266	3.066	2.566	2.63267	1.036	1.836	1.536	1.46933	6.319	6.319	6.319	6.319	2.107	3.107	3.107	2.77367	2.40023	0.128656	1.69227	0.097558	yes	hypothetical protein VOLCADRAFT_121205 [Volvox carteri f. nagariensis]	0	-	-	-
Cre10.g440750	TOP3	DNA topoisomerase (type IIA), DNA gyrase subunit B	83	83	83	78	78	78	927	928	926	127	128	130	6.883	7.683	7.183	7.24967	6.757	7.557	7.257	7.19033	58.007	58.007	58.007	58.007	8.703	9.703	9.703	9.36967	8.00133	0.0526169	1.28398	0.0662179	yes	dna gyrase subunit b	9	P:DNA-dependent DNA replication; P:chromosome segregation; F:DNA topoisomerase (ATP-hydrolyzing) activity; C:intracellular membrane-bounded organelle; C:cytoplasmic part; F:ATP binding; C:chromosome; C:nucleoid; P:DNA topological change	EC:5.99.1.3	-
Cre09.g408500			71	71	71	63	65	63	3	4	2	84	85	87	7.911	8.711	8.211	8.27767	7.332	8.132	7.832	7.76533	0.253	0.253	0.253	0.253	7.642	8.642	8.642	8.30867	0.0305642	0.0233995	1.06272	0.0392813	yes	protein	9	C:cytoplasm; P:peptidyl-diphthamide biosynthetic process from peptidyl-histidine; P:regulation of transcription, DNA-dependent; F:nucleic acid binding; C:nucleus; F:DNA binding; F:molecular_function; P:biological_process; C:cellular_component	-	-
g1854			13	12	13	25	25	25	992	993	991	54	55	57	1.164	1.964	1.464	1.53067	2.337	3.137	2.837	2.77033	67.006	67.006	67.006	67.006	3.994	4.994	4.994	4.66067	43.7757	0.00345799	1.59197	0.0177268	yes	band 7 protein	0	-	-	-
Cre02.g101800			77	77	75	43	45	43	11	12	10	57	58	60	16.786	17.586	17.086	17.1527	10.052	10.852	10.552	10.4853	1.692	1.692	1.692	1.692	10.357	11.357	11.357	11.0237	0.0986436	0.191826	1.04654	0.474068	yes	protein	3	F:translation release factor activity; P:translational termination; F:hydrolase activity	-	-
Cre02.g095950			7	7	7	8	8	8	69	70	68	9	10	12	0.165	0.965	0.465	0.531667	0.197	0.997	0.697	0.630333	1.177	1.177	1.177	1.177	0.175	0.175	0.175	0.175	2.21379	0.0296902	0.175527	0.0277267	yes	predicted protein [Chlamydomonas reinhardtii]	0	-	-	-
Cre02.g101850			179	191	200	197	201	189	5	6	4	235	236	238	36.791	37.591	37.091	37.1577	39.636	40.436	40.136	40.0693	0.728	0.728	0.728	0.728	37.406	38.406	38.406	38.0727	0.0195922	0.0146865	0.949797	0.0219239	yes	protein	2	F:N-acetyltransferase activity; P:acyl-carrier-protein biosynthetic process	-	-
g1911			23	23	23	23	23	23	0	1	-1	33	34	36	2.597	3.397	2.897	2.96367	2.836	3.636	3.336	3.26933	0	0	0	0	3.219	4.219	4.219	3.88567	0	0.0274861	1.16034	0.0305272	yes	pyruvate-ferredoxin oxidoreductase	0	-	-	-
Cre02.g115350			133	133	133	91	91	91	6	7	5	182	183	185	9.414	10.214	9.714	9.78067	6.728	7.528	7.228	7.16133	0.321	0.321	0.321	0.321	10.47	11.47	11.47	11.1367	0.0328198	0.0225749	1.52365	0.0280816	yes	act domain-containing protein	13	P:regulation of asymmetric cell division; P:embryo development ending in seed dormancy; P:lateral root formation; F:protein kinase activity; P:root cap development; C:cell surface; P:organelle organization; C:endocytic vesicle; P:response to abiotic stimulus; P:cellular protein modification process; F:protein homodimerization activity; P:response to cytokinin stimulus; C:plasma membrane	-	-
Cre17.g716450			3	3	3	3	3	3	1140	1141	1139	15	16	18	0.284	1.084	0.584	0.650667	0.296	1.096	0.796	0.729333	80.962	80.962	80.962	80.962	1.172	1.172	1.172	1.172	124.429	0.000643763	1.06934	0.00314948	yes	cad atpase	5	P:cortical microtubule organization; P:trichome branching; F:protein binding; P:multidimensional cell growth; P:plant-type cell wall biogenesis	-	-
g10588			15	15	15	11	11	11	222	223	221	19	20	22	1.104	1.904	1.404	1.47067	0.846	1.646	1.346	1.27933	12.356	12.356	12.356	12.356	1.156	1.156	1.156	1.156	8.40163	0.0166064	0.702309	0.0158886	yes	protein	7	P:oxidation-reduction process; F:oxidoreductase activity, acting on paired donors, with incorporation or reduction of molecular oxygen, reduced ascorbate as one donor, and incorporation of one atom of oxygen; F:dopamine beta-monooxygenase activity; F:copper ion binding; F:catalytic activity; F:monooxygenase activity; P:catecholamine metabolic process	-	-
Cre06.g301950			54	59	51	43	49	51	327	328	326	67	68	70	2.18	2.98	2.48	2.54667	2.146	2.946	2.646	2.57933	10.334	10.334	10.334	10.334	2.252	3.252	3.252	2.91867	4.05785	0.0541528	1.10387	0.0496154	yes	hypothetical protein PTSG_06375 [Salpingoeca sp. ATCC 50818]	0	-	-	-
g2733		Mitogen-Activated Protein Kinase Kinase Kinase	11	11	11	13	12	13	76	77	75	32	33	35	0.401	1.201	0.701	0.767667	0.502	1.302	1.002	0.935333	1.938	1.938	1.938	1.938	0.96	0.96	0.96	0.96	2.52453	0.0413722	0.737327	0.156503	yes	predicted protein [Chlamydomonas reinhardtii]	0	-	-	-
g9821			123	121	120	111	111	111	23	24	22	204	205	207	10.49	11.29	10.79	10.8567	9.888	10.688	10.388	10.3213	1.483	1.483	1.483	1.483	14.377	15.377	15.377	15.0437	0.136598	0.31095	1.43872	0.278537	yes	flagellar associated protein	3	C:flagellum; F:oxidoreductase activity; P:oxidation-reduction process	-	-
Cre10.g462050	PTK20	Protein tyrosine kinase	8	6	6	7	6	6	6	7	5	8	9	11	0.407	1.207	0.707	0.773667	0.425	1.225	0.925	0.858333	0.308	0.308	0.308	0.308	0.448	0.448	0.448	0.448	0.398104	0.846101	0.365714	0.869323	yes	protein	4	F:ATP binding; P:protein phosphorylation; F:protein serine/threonine kinase activity; P:serine family amino acid metabolic process	EC:2.7.11.0	-
Cre09.g389300			37	37	37	42	42	42	148	149	147	62	63	65	2.594	3.394	2.894	2.96067	3.076	3.876	3.576	3.50933	7.846	7.846	7.846	7.846	3.592	4.592	4.592	4.25867	2.65008	0.0930808	1.18473	0.138092	yes	dynein assembly factor axonemal	8	P:axonemal dynein complex assembly; C:cell body; P:protein localization to organelle; C:cell projection; P:positive regulation of flagellar cell motility; P:regulation of flagellum beat frequency; C:cytoplasm; P:regulation of cilium beat frequency	-	-
Cre04.g217350	KUP4	Potassium ion uptake transporter	0	0	0	0	0	0	73	74	72	4	5	7	0	0.8	0.3	0.366667	0	0.8	0.5	0.433333	3.167	3.167	3.167	3.167	0.19	0.19	0.19	0.19	8.63727	0.000724214	0.2375	0.00695158	yes	protein	3	P:potassium ion transmembrane transport; C:membrane; F:potassium:sodium symporter activity	-	-
Cre03.g163700			37	37	37	30	30	30	4	5	3	85	86	88	3.169	3.969	3.469	3.53567	2.684	3.484	3.184	3.11733	0.259	0.259	0.259	0.259	6.016	7.016	7.016	6.68267	0.0732535	0.121914	2.01378	0.0547574	yes	hypothetical protein VOLCADRAFT_106214 [Volvox carteri f. nagariensis]	0	-	-	-
g1265	BLP1	Bystin-like protein	172	156	176	158	160	157	11	12	10	255	256	258	18.858	19.658	19.158	19.2247	18.085	18.885	18.585	18.5183	0.917	0.917	0.917	0.917	23.238	24.238	24.238	23.9047	0.0476991	0.0655468	1.28345	0.0690211	yes	bystin-like protein	0	-	-	-
Cre06.g265100			132	126	121	111	123	111	11	12	10	136	137	139	11.358	12.158	11.658	11.7247	10.535	11.335	11.035	10.9683	0.756	0.756	0.756	0.756	10.136	11.136	11.136	10.8027	0.0644794	0.096212	0.982444	0.162791	yes	abc transporter related protein	5	F:ATPase activity; F:ATP binding; F:nucleotide binding; F:nucleoside-triphosphatase activity; P:ATP catabolic process	-	-
Cre08.g379050			32	34	32	29	27	26	3	4	2	40	41	43	2.609	3.409	2.909	2.97567	2.373	3.173	2.873	2.80633	0.191	0.191	0.191	0.191	2.781	3.781	3.781	3.44767	0.0641873	0.111232	1.19162	0.152815	yes	zinc finger hit domain-containing protein 2-like	0	-	-	-
Cre17.g706450			4	4	4	4	4	4	32	33	31	10	11	13	0.238	1.038	0.538	0.604667	0.249	1.049	0.749	0.682333	1.395	1.395	1.395	1.395	0.393	0.393	0.393	0.393	2.30706	0.0609734	0.374643	0.134654	yes	ligand-gated ion channel	2	C:membrane; P:transport	-	-
Cre08.g366579			0	0	0	0	0	0	40	41	39	2	3	5	0	0.8	0.3	0.366667	0	0.8	0.5	0.433333	1.812	1.812	1.812	1.812	0.099	0.099	0.099	0.099	4.94182	0.00157043	0.12375	0.00624109	yes	hypothetical protein CHLREDRAFT_175624 [Chlamydomonas reinhardtii]	0	-	-	-
Cre03.g203600	GDP6	Glycerophosphoryl diester phosphodiesterase, probably a phospholipase C	90	90	90	65	65	65	393	394	392	77	78	80	8.238	9.038	8.538	8.60467	5.832	6.632	6.332	6.26533	27.133	27.133	27.133	27.133	5.824	6.824	6.824	6.49067	3.15329	0.130962	1.02895	0.0709433	yes	glycerophosphoryl diester phosphodiesterase family protein	7	P:glycerol metabolic process; P:intracellular signal transduction; C:intracellular; F:phospholipase C activity; F:glycerophosphodiester phosphodiesterase activity; ; P:phospholipid catabolic process	EC:3.1.4.46	map00564:Glycerophospholipid metabolism
g13982			122	132	124	95	90	95	3	4	2	141	142	144	9.388	10.188	9.688	9.75467	7.573	8.373	8.073	8.00633	0.173	0.173	0.173	0.173	8.829	9.829	9.829	9.49567	0.0177351	0.00883339	1.17389	0.0164245	yes	glycosyltransferase family 77 protein	4	F:transferase activity; C:endoplasmic reticulum; P:cell wall pectin biosynthetic process; C:Golgi apparatus	-	-
Cre17.g729900			56	57	60	58	61	58	1	2	0	65	66	68	8.844	9.644	9.144	9.21067	9.4	10.2	9.9	9.83333	0.117	0.117	0.117	0.117	8.334	9.334	9.334	9.00067	0.0127027	0.00998267	0.915098	0.0187425	yes	luminal binding protein bip2	0	-	-	-
Cre06.g296500			178	170	178	162	158	162	4	5	3	231	232	234	17.759	18.559	18.059	18.1257	16.778	17.578	17.278	17.2113	0.302	0.302	0.302	0.302	18.962	19.962	19.962	19.6287	0.0166615	0.0104006	1.13562	0.0143066	yes	tpr protein	0	-	-	-
Cre02.g112600			180	168	188	200	200	200	369	370	368	175	176	178	20.286	21.086	20.586	20.6527	23.667	24.467	24.167	24.1003	31.935	31.935	31.935	31.935	16.567	17.567	17.567	17.2337	1.54629	0.321894	0.717987	0.2086	yes	protein	4	F:kinase activity; P:phosphorylation; F:catalytic activity; P:metabolic process	-	-
Cre06.g292100			39	47	47	54	52	52	1	2	0	64	65	67	4.302	5.102	4.602	4.66867	5.08	5.88	5.58	5.51333	0.071	0.071	0.071	0.071	4.869	5.869	5.869	5.53567	0.0152078	0.0153822	0.998129	0.019467	yes	ring-h2 finger protein atl5f	1	C:chloroplast envelope	-	-
Cre03.g183250			205	205	205	197	197	197	9	10	8	263	264	266	43.579	44.379	43.879	43.9457	43.743	44.543	44.243	44.1763	1.447	1.447	1.447	1.447	46.025	47.025	47.025	46.6917	0.032927	0.0350679	1.05572	0.047299	yes	hypothetical protein VOLCADRAFT_86984 [Volvox carteri f. nagariensis]	0	-	-	-
Cre02.g101550			19	19	19	16	16	16	0	1	-1	38	39	41	1.756	2.556	2.056	2.12267	1.545	2.345	2.045	1.97833	0	0	0	0	2.902	3.902	3.902	3.56867	0	0.040842	1.66397	0.0245031	yes	protein	9	P:lipid metabolic process; P:oxidation-reduction process; F:heat shock protein binding; F:2 iron, 2 sulfur cluster binding; F:oxidoreductase activity; F:phosphoric diester hydrolase activity; P:protein folding; F:transferase activity, transferring phosphorus-containing groups; F:unfolded protein binding	-	-
Cre12.g484600			29	29	29	27	27	27	3	4	2	52	53	55	2.9	3.7	3.2	3.26667	2.82	3.62	3.32	3.25333	0.227	0.227	0.227	0.227	4.297	5.297	5.297	4.96367	0.0694898	0.131378	1.46326	0.0955991	yes	dna methyltransferase	2	P:DNA methylation; F:methyltransferase activity	EC:2.1.1.0	-
Cre03.g206000			55	55	55	61	61	61	1	2	0	44	45	47	8.97	9.77	9.27	9.33667	10.391	11.191	10.891	10.8243	0.123	0.123	0.123	0.123	5.93	6.93	6.93	6.59667	0.0131739	0.0110084	0.619248	0.0423241	yes	protein impact-like	2	P:regulation of translation; C:cellular_component	-	-
g15407			48	48	48	55	55	55	0	1	-1	63	64	66	3.569	4.369	3.869	3.93567	4.271	5.071	4.771	4.70433	0	0	0	0	3.87	4.87	4.87	4.53667	0	0.00491101	0.960363	0.00684096	yes	protein of clr family	0	-	-	-
g6392		Cryptochrome photoreceptor	35	35	35	36	36	36	9	10	8	60	61	63	3.34	4.14	3.64	3.70667	3.588	4.388	4.088	4.02133	0.649	0.649	0.649	0.649	4.731	5.731	5.731	5.39767	0.17509	0.394073	1.30606	0.322158	yes	6-4 photolyase	5	P:response to UV; P:DNA repair; F:receptor activity; F:DNA (6-4) photolyase activity; P:signal transduction	EC:4.1.99.13	-
g4585			207	207	211	216	216	216	159	160	158	153	154	156	5.929	6.729	6.229	6.29567	6.496	7.296	6.996	6.92933	3.472	3.472	3.472	3.472	3.602	4.602	4.602	4.26867	0.55149	0.906647	0.630757	0.484628	yes	p-type atpase superfamily	1	F:catalytic activity	-	-
Cre02.g088450		Conserved expressed protein	50	48	48	477	48	48	151	152	150	76	77	79	1.741	2.541	2.041	2.10767	1.858	2.658	2.358	2.29133	4.034	4.034	4.034	4.034	2.296	3.296	3.296	2.96267	1.91396	0.142187	1.24003	0.186469	yes	predicted protein [Chlamydomonas reinhardtii]	2	P:cell communication; F:phosphatidylinositol binding	-	-
g7570			49	56	43	44	48	44	83	84	82	74	75	77	1.892	2.692	2.192	2.25867	1.694	2.494	2.194	2.12733	2.394	2.394	2.394	2.394	2.298	3.298	3.298	2.96467	1.05992	0.367716	1.32237	0.416053	yes	predicted protein [Chlamydomonas reinhardtii]	0	-	-	-
g650			84	79	89	83	85	83	8	9	7	138	139	141	10.923	11.723	11.223	11.2897	11.273	12.073	11.773	11.7063	0.787	0.787	0.787	0.787	14.828	15.828	15.828	15.4947	0.0697098	0.0891604	1.31102	0.0771214	yes	radical sam domain-containing protein	3	F:catalytic activity; P:cell cycle process; P:RNA processing	-	-
g11965			82	82	82	68	68	68	5	6	4	112	113	115	7.075	7.875	7.375	7.44167	6.128	6.928	6.628	6.56133	0.326	0.326	0.326	0.326	7.985	8.985	8.985	8.65167	0.0438074	0.0390188	1.29691	0.0481816	yes	hypothetical protein VOLCADRAFT_98220 [Volvox carteri f. nagariensis]	0	-	-	-
Cre13.g564550	RPC17	DNA-directed RNA polymerase III subunit	42	42	42	42	42	42	1	2	0	60	61	63	7.919	8.719	8.219	8.28567	7.878	8.678	8.378	8.31133	0.143	0.143	0.143	0.143	9.348	10.348	10.348	10.0147	0.0172587	0.02038	1.19244	0.023157	yes	dna-directed rna polymerase iii subunit rpc9-like	8	F:receptor activity; F:DNA-directed RNA polymerase activity; F:nucleotide binding; P:transcription, DNA-dependent; P:signal transduction; C:nucleolus; P:purine nucleobase metabolic process; P:pyrimidine nucleobase metabolic process	EC:2.7.7.6	map00230:Purine metabolism, map00240:Pyrimidine metabolism
g17610			10	10	10	11	11	11	99	100	98	15	16	18	0.966	1.766	1.266	1.33267	1.009	1.809	1.509	1.44233	7.234	7.234	7.234	7.234	1.118	1.118	1.118	1.118	5.42821	0.0149077	0.618021	0.0188607	yes	hypothetical protein VOLCADRAFT_107640 [Volvox carteri f. nagariensis]	0	-	-	-
Cre11.g475050			85	85	85	77	77	77	4	5	3	132	133	135	4.789	5.589	5.089	5.15567	4.473	5.273	4.973	4.90633	0.17	0.17	0.17	0.17	6.146	7.146	7.146	6.81267	0.0329734	0.0266802	1.35521	0.0255787	yes	protein	3	C:plasmodesma; C:cytosol; P:biological_process	-	-
Cre03.g181400	ADC1	Aminodeoxychorismate synthase	140	165	140	133	123	133	10	11	9	312	313	315	10.451	11.251	10.751	10.8177	10.37	11.17	10.87	10.8033	0.564	0.564	0.564	0.564	19.184	20.184	20.184	19.8507	0.0521369	0.101437	1.80698	0.0598334	yes	aminodeoxychorismate synthase	3	P:carboxylic acid metabolic process; P:folic acid-containing compound biosynthetic process; F:oxo-acid-lyase activity	EC:4.1.3.0	-
g11310			12	9	12	19	18	18	352	353	351	24	25	27	0.849	1.649	1.149	1.21567	1.256	2.056	1.756	1.68933	17.702	17.702	17.702	17.702	1.344	1.344	1.344	1.344	14.5616	0.00479293	0.653696	0.00998812	yes	hypothetical protein CHLREDRAFT_187762 [Chlamydomonas reinhardtii]	0	-	-	-
Cre01.g016450			32	32	32	37	37	37	1	2	0	45	46	48	2.278	3.078	2.578	2.64467	2.751	3.551	3.251	3.18433	0.054	0.054	0.054	0.054	2.53	3.53	3.53	3.19667	0.0204185	0.0383633	0.994086	0.0442936	yes	mynd finger family expressed	5	F:metal ion binding; F:methyltransferase activity; F:transferase activity; F:zinc ion binding; P:methylation	-	-
Cre10.g441400	NOP58	Nucleolar protein, Component of C/D snoRNPs	1300	1321	1254	1095	1008	1109	27	28	26	1957	1958	1960	143.061	143.861	143.361	143.428	125.865	126.665	126.365	126.298	2.247	2.247	2.247	2.247	177.872	178.872	178.872	178.539	0.0156664	0.0523508	1.41217	0.054761	yes	mar-binding protein	2	C:nucleolus; C:membrane	-	-
g11290			33	33	31	25	25	25	233	234	232	55	56	58	1.763	2.563	2.063	2.12967	1.395	2.195	1.895	1.82833	9.414	9.414	9.414	9.414	2.428	3.428	3.428	3.09467	4.42041	0.0449914	1.56173	0.0677931	yes	anaphase-promoting complex subunit 2-like	4	C:cullin-RING ubiquitin ligase complex; F:ubiquitin protein ligase binding; P:ubiquitin-dependent protein catabolic process; F:ligase activity	-	-
g1836			3	2	3	3	3	3	124	125	123	13	14	16	0.213	1.013	0.513	0.579667	0.222	1.022	0.722	0.655333	6.646	6.646	6.646	6.646	0.761	0.761	0.761	0.761	11.4652	0.00120413	0.744618	0.00975099	yes	flagellar associated protein	1	C:flagellum	-	-
Cre02.g145650			39	42	39	54	52	60	188	189	187	91	92	94	1.242	2.042	1.542	1.60867	1.844	2.644	2.344	2.27733	4.623	4.623	4.623	4.623	2.458	3.458	3.458	3.12467	2.87381	0.0593945	1.30787	0.163238	yes	predicted protein [Chlamydomonas reinhardtii]	0	-	-	-
Cre14.g632050			28	30	28	23	21	23	367	368	366	77	78	80	1.045	1.845	1.345	1.41167	0.897	1.697	1.397	1.33033	10.304	10.304	10.304	10.304	2.376	3.376	3.376	3.04267	7.29917	0.0248078	1.98939	0.0784246	yes	protein fantom	2	C:intracellular part; P:organ development	-	-
g9127			76	76	76	73	73	73	1	2	0	151	152	154	11.323	12.123	11.623	11.6897	11.36	12.16	11.86	11.7933	0.113	0.113	0.113	0.113	18.591	19.591	19.591	19.2577	0.00966666	0.00568629	1.6111	0.0031161	yes	predicted protein [Chlamydomonas reinhardtii]	0	-	-	-
g2723			60	58	58	58	58	58	1	2	0	93	94	96	2.644	3.444	2.944	3.01067	2.761	3.561	3.261	3.19433	0.069	0.069	0.069	0.069	3.503	4.503	4.503	4.16967	0.0229185	0.0206257	1.26453	0.018388	yes	hypothetical protein VOLCADRAFT_104892 [Volvox carteri f. nagariensis]	0	-	-	-
Cre06.g286050			24	24	24	26	26	26	2	3	1	35	36	38	3.521	4.321	3.821	3.88767	3.831	4.631	4.331	4.26433	0.111	0.111	0.111	0.111	4.001	5.001	5.001	4.66767	0.0285518	0.117797	1.0799	0.123656	yes	mitochondrial carrier family	4	C:integral to membrane; C:membrane; P:transmembrane transport; P:transport	-	-
Cre17.g741350			39	43	39	33	33	33	332	333	331	55	56	58	1.494	2.294	1.794	1.86067	1.321	2.121	1.821	1.75433	9.591	9.591	9.591	9.591	1.742	1.742	1.742	1.742	5.1546	0.029791	0.821311	0.0345391	yes	kinesin k39	5	F:ATP binding; F:nucleotide binding; F:microtubule motor activity; P:microtubule-based movement; C:microtubule	-	-
Cre02.g117850			121	117	111	104	104	104	8	9	7	167	168	170	5.876	6.676	6.176	6.24267	5.456	6.256	5.956	5.88933	0.304	0.304	0.304	0.304	6.931	7.931	7.931	7.59767	0.0486971	0.0527786	1.26774	0.0593587	yes	ubiquitin carboxyl-terminal hydrolase 4 11 15	3	F:cysteine-type peptidase activity; P:cellular protein metabolic process; P:proteolysis	-	-
Cre10.g459000		Iron-sulfur cluster assembly factor, mitochondrial precursor??	21	15	15	9	11	12	140	141	139	16	17	19	2.459	3.259	2.759	2.82567	1.541	2.341	2.041	1.97433	16.733	16.733	16.733	16.733	2.167	3.167	3.167	2.83367	5.92179	0.0167884	1.35284	0.0110362	yes	transferase caf17 mitochondrial-like	7	P:glycine catabolic process; P:methylglyoxal catabolic process to D-lactate; C:cytoplasm; F:aminomethyltransferase activity; F:methyltransferase activity; F:transferase activity; P:methylation	-	-
g11881			15	16	15	12	13	12	259	260	258	32	33	35	0.865	1.665	1.165	1.23167	0.723	1.523	1.223	1.15633	11.293	11.293	11.293	11.293	1.525	1.525	1.525	1.525	9.16888	0.00598844	1.00131	0.0157275	yes	hypothetical protein CHLREDRAFT_176634 [Chlamydomonas reinhardtii]	0	-	-	-
Cre14.g618700	MRPS7	Mitochondrial ribosomal protein S7	43	49	38	42	42	42	1	2	0	66	67	69	6.385	7.185	6.685	6.75167	6.359	7.159	6.859	6.79233	0.112	0.112	0.112	0.112	8.098	9.098	9.098	8.76467	0.0165885	0.0185051	1.27085	0.0180842	yes	ribosomal protein s7	5	C:ribosome; F:structural constituent of ribosome; C:intracellular membrane-bounded organelle; P:translation; P:ribosome biogenesis	-	-
Cre17.g728100			145	139	141	126	126	126	13	14	12	178	179	181	17.564	18.364	17.864	17.9307	15.942	16.742	16.442	16.3753	1.191	1.191	1.191	1.191	17.617	18.617	18.617	18.2837	0.0664225	0.116112	1.11199	0.158298	yes	iaa-amino acid hydrolase ilr1	4	F:hydrolase activity; P:metabolic process; F:hippurate hydrolase activity; C:cytoplasmic membrane-bounded vesicle	-	-
g5361			17	19	17	18	18	18	0	1	-1	27	28	30	3.077	3.877	3.377	3.44367	3.403	4.203	3.903	3.83633	0	0	0	0	4.039	5.039	5.039	4.70567	0	0.0487604	1.19891	0.0446147	yes	hypothetical protein VOLCADRAFT_87295 [Volvox carteri f. nagariensis]	0	-	-	-
Cre14.g618979			21	18	18	15	17	15	110	111	109	24	25	27	1.034	1.834	1.334	1.40067	0.9	1.7	1.4	1.33333	4.776	4.776	4.776	4.776	1.139	1.139	1.139	1.139	3.4098	0.0372483	0.67	0.0377857	yes	protein	0	-	-	-
Cre06.g268900			104	104	110	84	87	84	9	10	8	173	174	176	5.361	6.161	5.661	5.72767	4.523	5.323	5.023	4.95633	0.351	0.351	0.351	0.351	7.369	8.369	8.369	8.03567	0.0612815	0.0731043	1.57223	0.0617804	yes	hypothetical protein CHLREDRAFT_187079 [Chlamydomonas reinhardtii]	0	-	-	-
Cre01.g034250			32	32	32	20	20	20	1	2	0	59	60	62	6.295	7.095	6.595	6.66167	4.11	4.91	4.61	4.54333	0.149	0.149	0.149	0.149	9.591	10.591	10.591	10.2577	0.0223668	0.0348105	2.15703	0.0232144	yes	predicted protein [Chlamydomonas reinhardtii]	0	-	-	-
Cre14.g610850			36	36	36	38	38	38	20	21	19	46	47	49	7.093	7.893	7.393	7.45967	7.82	8.62	8.32	8.25333	2.98	2.98	2.98	2.98	7.327	8.327	8.327	7.99367	0.399482	0.88255	0.966009	0.972121	yes	protein	0	-	-	-
Cre08.g368500			155	155	155	128	128	128	14	15	13	220	221	223	38.825	39.625	39.125	39.1917	33.489	34.289	33.989	33.9223	2.652	2.652	2.652	2.652	45.33	46.33	46.33	45.9967	0.0676674	0.102187	1.35116	0.114123	yes	protein	2	C:mitochondrion; F:binding	-	-
Cre10.g444950			18	16	16	10	10	10	143	144	142	52	53	55	2.845	3.645	3.145	3.21167	1.857	2.657	2.357	2.29033	19.224	19.224	19.224	19.224	7.639	8.639	8.639	8.30567	5.98568	0.0316632	3.25141	0.136782	yes	hypothetical protein CHLREDRAFT_144129 [Chlamydomonas reinhardtii]	0	-	-	-
Cre06.g267900			48	50	48	49	45	49	5	6	4	82	83	85	6.496	7.296	6.796	6.86267	6.785	7.585	7.285	7.21833	0.558	0.558	0.558	0.558	9.149	10.149	10.149	9.81567	0.0813095	0.106628	1.33804	0.0846568	yes	protein	2	C:cytoplasmic part; C:intracellular membrane-bounded organelle	-	-
Cre03.g205700			88	81	88	53	55	53	5	6	4	117	118	120	4.871	5.671	5.171	5.23767	3.064	3.864	3.564	3.49733	0.209	0.209	0.209	0.209	5.306	6.306	6.306	5.97267	0.0399033	0.033893	1.63199	0.0443428	yes	predicted protein [Chlamydomonas reinhardtii]	0	-	-	-
Cre17.g702500	TAB2	PsaB RNA binding protein	461	449	451	368	368	368	9	10	8	606	607	609	49.134	49.934	49.434	49.5007	41.927	42.727	42.427	42.3603	0.746	0.746	0.746	0.746	54.83	55.83	55.83	55.4967	0.0150705	0.0277595	1.30667	0.0334655	yes	protein	17	P:regulation of proton transport; P:regulation of protein dephosphorylation; P:translation; P:photosystem II assembly; P:chloroplast relocation; C:chloroplast; P:mRNA modification; P:iron-sulfur cluster assembly; P:protein autophosphorylation; P:glucosinolate biosynthetic process; F:RNA binding; P:de-etiolation; P:positive regulation of transcription, DNA-dependent; P:aromatic amino acid family b…	-	-
g2903			62	57	61	61	61	61	467	468	466	65	66	68	7.007	7.807	7.307	7.37367	6.665	7.465	7.165	7.09833	43.332	43.332	43.332	43.332	5.79	6.79	6.79	6.45667	5.87659	0.0625469	0.909578	0.0470112	yes	thioredoxin-like 4	2	C:chloroplast stroma; P:metabolic process	-	-
Cre12.g519700			55	49	56	52	56	52	4	5	3	60	61	63	8.051	8.851	8.351	8.41767	7.809	8.609	8.309	8.24233	0.326	0.326	0.326	0.326	6.891	7.891	7.891	7.55767	0.0387281	0.0569776	0.916599	0.108904	yes	ribosome biogenesis gtp-binding protein	2	P:cellular process; C:mitochondrion	-	-
Cre06.g299950			65	65	65	69	69	69	70	71	69	93	94	96	3.073	3.873	3.373	3.43967	3.408	4.208	3.908	3.84133	2.503	2.503	2.503	2.503	3.634	4.634	4.634	4.30067	0.727687	0.643952	1.10124	0.657228	yes	predicted protein [Chlamydomonas reinhardtii]	0	-	-	-
Cre10.g447500			29	27	23	31	32	28	3	4	2	49	50	52	1.938	2.738	2.238	2.30467	2.324	3.124	2.824	2.75733	0.163	0.163	0.163	0.163	2.788	3.788	3.788	3.45467	0.0707261	0.149407	1.21255	0.106973	yes	kinesin motor domain containing protein	7	F:ATP binding; F:nucleotide binding; F:microtubule motor activity; P:microtubule-based movement; C:microtubule; F:plus-end-directed microtubule motor activity; F:hydrolase activity	-	-
Cre10.g459600			333	321	333	276	280	287	20	21	19	597	598	600	18.257	19.057	18.557	18.6237	16.034	16.834	16.534	16.4673	0.788	0.788	0.788	0.788	27.001	28.001	28.001	27.6677	0.0423118	0.0897887	1.66336	0.0737905	yes	ccaat enhancer-binding protein zeta	6	F:helicase activity; F:ATP binding; F:nucleotide binding; F:nucleoside-triphosphatase activity; P:DNA duplex unwinding; F:DNA helicase activity	-	-
g6365			34	34	34	30	30	30	1	2	0	56	57	59	3.893	4.693	4.193	4.25967	3.574	4.374	4.074	4.00733	0.089	0.089	0.089	0.089	4.875	5.875	5.875	5.54167	0.0208937	0.0314052	1.34316	0.0264891	yes	hypothetical protein CHLREDRAFT_176777 [Chlamydomonas reinhardtii]	0	-	-	-
Cre10.g467100			117	117	117	111	111	111	9	10	8	160	161	163	11.404	12.204	11.704	11.7707	11.301	12.101	11.801	11.7343	0.663	0.663	0.663	0.663	12.887	13.887	13.887	13.5537	0.0563265	0.0634607	1.14759	0.0766914	yes	naf1-domain-containing protein	3	P:snRNA pseudouridine synthesis; P:ribosome biogenesis; F:snoRNA binding	-	-
g5007			165	165	165	152	152	152	12	13	11	300	301	303	7.253	8.053	7.553	7.61967	6.979	7.779	7.479	7.41233	0.399	0.399	0.399	0.399	10.897	11.897	11.897	11.5637	0.0523645	0.0680572	1.52937	0.0506947	yes	serine threonine protein kinase	1	F:transferase activity, transferring phosphorus-containing groups	-	-
g11635			95	95	95	76	76	76	818	819	817	122	123	125	5.293	6.093	5.593	5.65967	4.518	5.318	5.018	4.95133	34.902	34.902	34.902	34.902	5.738	6.738	6.738	6.40467	6.16679	0.0446845	1.26702	0.0443665	yes	vacuolar proton translocating atpase subunit a	11	F:hydrogen ion transmembrane transporter activity; C:mitochondrion; P:cellular response to nutrient levels; C:trans-Golgi network transport vesicle membrane; P:ATP synthesis coupled proton transport; C:plant-type vacuole membrane; C:vacuolar proton-transporting V-type ATPase, V0 domain; P:ATP hydrolysis coupled proton transport; C:chloroplast; F:hydrogen-translocating pyrophosphatase activity; C:…	-	-
Cre05.g238250	BZIP1		467	468	470	396	398	399	1276	1277	1275	612	613	615	42.852	43.652	43.152	43.2187	37.702	38.502	38.202	38.1353	89.161	89.361	89.461	89.3277	46.73	46.83	47.03	46.8633	2.06688	0.0387608	1.2163	0.0382113	yes	bzip transcription factor	6	F:sequence-specific DNA binding transcription factor activity; F:sequence-specific DNA binding; F:protein dimerization activity; P:regulation of transcription, DNA-dependent; C:transcription factor complex;	-	-
Cre09.g410500			111	121	110	115	120	115	5	6	4	143	144	146	3.326	4.126	3.626	3.69267	3.474	4.274	3.974	3.90733	0.091	0.091	0.091	0.091	3.441	4.441	4.441	4.10767	0.0246434	0.0229284	1.03907	0.0322257	yes	hypothetical protein VOLCADRAFT_96037 [Volvox carteri f. nagariensis]	1	F:nucleotidyltransferase activity	-	-
Cre07.g347150			94	87	98	78	60	87	2	3	1	111	112	114	18.564	19.364	18.864	18.9307	15.846	16.646	16.346	16.2793	0.302	0.302	0.302	0.302	18.309	19.309	19.309	18.9757	0.015953	0.00808134	1.15998	0.0140849	yes	hypothetical protein VOLCADRAFT_121006 [Volvox carteri f. nagariensis]	0	-	-	-
Cre02.g103770			26	26	26	24	24	24	0	1	-1	42	43	45	2.822	3.622	3.122	3.18867	2.72	3.52	3.22	3.15333	0	0	0	0	3.766	4.766	4.766	4.43267	0	0.0203655	1.35398	0.01801	yes	hypothetical protein CHLREDRAFT_186882 [Chlamydomonas reinhardtii]	0	-	-	-
Cre02.g116450	RPE2	Ribulose phosphate-3-epimerase	154	155	157	123	125	126	28	29	27	169	170	172	26.754	27.554	27.054	27.1207	22.393	23.193	22.893	22.8263	3.751	3.951	4.051	3.91767	24.743	24.843	25.043	24.8763	0.144453	0.0226072	1.07114	0.035285	no	ribulose-phosphate 3-epimerase	5	F:ribulose-phosphate 3-epimerase activity; F:metal ion binding; C:plasma membrane; P:pentose-phosphate shunt; P:carbon utilization	EC:5.1.3.1	map00030:Pentose phosphate pathway, map00710:Carbon fixation in photosynthetic organisms, map00040:Pentose and glucuronate interconversions
Cre03.g204100	ELG5	Exostosin-like glycosyltransferase	117	117	117	86	86	86	5	6	4	117	118	120	10.096	10.896	10.396	10.4627	7.818	8.618	8.318	8.25133	0.329	0.329	0.329	0.329	8.199	9.199	9.199	8.86567	0.0314451	0.0206268	1.06742	0.0479541	yes	exostosin-like glycosyltransferase	2	C:membrane; F:transferase activity	-	-
Cre01.g012150	MSRA4	Peptide methionine sulfoxide reductase	376	377	379	316	318	319	104	105	103	314	315	317	66.03	66.83	66.33	66.3967	57.963	58.763	58.463	58.3963	13.81	14.01	14.11	13.9767	45.421	45.521	45.721	45.5543	0.210503	0.046508	0.774654	0.0418102	yes	peptide methionine sulfoxide reductase	7	P:protein folding; P:response to oxidative stress; F:oxidoreductase activity, acting on a sulfur group of donors, disulfide as acceptor; P:protein peptidyl-prolyl isomerization; C:chloroplast; F:peptidyl-prolyl cis-trans isomerase activity; P:oxidation-reduction process	EC:1.8.4.0; EC:5.2.1.8	-
g16792			1	1	1	4	4	4	38	39	37	13	14	16	0.041	0.841	0.341	0.407667	0.172	0.972	0.672	0.605333	1.184	1.184	1.184	1.184	0.443	0.443	0.443	0.443	2.90433	0.0118208	0.455761	0.156565	yes	hypothetical protein CHLREDRAFT_177502 [Chlamydomonas reinhardtii]	0	-	-	-
Cre02.g103200			135	135	135	120	120	120	52	53	51	106	107	109	2.934	3.734	3.234	3.30067	2.724	3.524	3.224	3.15733	0.855	0.855	0.855	0.855	1.904	1.904	1.904	1.904	0.259039	0.571653	0.540295	0.980193	yes	protein	0	-	-	-
Cre12.g507872			60	65	58	52	51	52	4	5	3	106	107	109	1.88	2.68	2.18	2.24667	1.702	2.502	2.202	2.13533	0.095	0.095	0.095	0.095	2.745	3.745	3.745	3.41167	0.0422849	0.0490577	1.4968	0.0358644	yes	---NA---	0	-	-	-
Cre17.g722800	MPPA1	Mitochondrial processing peptidase alpha subunit	218	218	218	145	145	145	7	8	6	235	236	238	25.874	26.674	26.174	26.2407	17.852	18.652	18.352	18.2853	0.628	0.628	0.628	0.628	22.754	23.754	23.754	23.4207	0.0239323	0.0188451	1.27354	0.0352988	yes	mitochondrial-processing peptidase subunit alpha-like	3	F:metalloendopeptidase activity; P:proteolysis; F:zinc ion binding	EC:3.4.24.0	-
Cre02.g101250			6	6	6	8	6	8	134	135	133	14	15	17	0.424	1.224	0.724	0.790667	0.59	1.39	1.09	1.02333	7.101	7.101	7.101	7.101	0.817	0.817	0.817	0.817	8.98103	0.00292371	0.58777	0.00872606	yes	regulator of chromosome rcc1	0	-	-	-
Cre07.g316150			27	27	27	24	24	24	2	3	1	69	70	72	1.43	2.23	1.73	1.79667	1.327	2.127	1.827	1.76033	0.08	0.08	0.08	0.08	3.019	4.019	4.019	3.68567	0.0445269	0.0960655	1.88952	0.0348261	yes	protein	0	-	-	-
Cre10.g418000			24	25	24	47	51	43	3	4	2	85	86	88	4.226	5.026	4.526	4.59267	8.645	9.445	9.145	9.07833	0.399	0.399	0.399	0.399	12.368	13.368	13.368	13.0347	0.0868776	0.18129	1.41535	0.0365592	yes	uncharacterized protein	1	P:biological_process	-	-
Cre09.g398750			34	41	39	39	39	39	2	3	1	76	77	79	2.102	2.902	2.402	2.46867	2.196	2.996	2.696	2.62933	0.041	0.041	0.041	0.041	3.385	4.385	4.385	4.05167	0.0166082	0.0477861	1.46362	0.0287074	yes	protein	1	F:transferase activity, transferring phosphorus-containing groups	-	-
Cre03.g164650	MOT1	Putative methyltransferase	60	58	58	51	47	47	2	3	1	76	77	79	4.264	5.064	4.564	4.63067	3.609	4.409	4.109	4.04233	0.111	0.111	0.111	0.111	4.374	5.374	5.374	5.04067	0.0239706	0.0200307	1.21887	0.0274257	yes	set domain protein	3	C:integral to membrane; P:molybdate ion transport; F:molybdate ion transmembrane transporter activity	-	-
g16832			67	70	75	67	67	67	4	5	3	92	93	95	2.662	3.462	2.962	3.02867	2.662	3.462	3.162	3.09533	0.115	0.115	0.115	0.115	2.891	3.891	3.891	3.55767	0.0379705	0.0354314	1.12392	0.0474647	yes	hypothetical protein CHLREDRAFT_193380 [Chlamydomonas reinhardtii]	0	-	-	-
Cre06.g278249	AST5	Putative aspartate aminotransferase	34	38	38	38	40	38	1	2	0	56	57	59	4.773	5.573	5.073	5.13967	4.723	5.523	5.223	5.15633	0.095	0.095	0.095	0.095	5.813	6.813	6.813	6.47967	0.0184837	0.024098	1.23357	0.0255803	yes	aspartate aminotransferase	3	F:pyridoxal phosphate binding; P:biosynthetic process; F:transaminase activity	EC:2.6.1.0	-
g17761	RPN9	26S proteasome regulatory subunit	311	312	314	263	265	266	1060	1061	1059	371	372	374	46.737	46.737	47.037	46.837	41.662	42.462	42.162	42.0953	120.642	120.842	120.942	120.809	45.917	46.017	46.217	46.0503	2.57934	0.0312561	1.08372	0.028625	yes	26s proteasome non-atpase regulatory subunit 13	1	C:proteasome complex	-	-
g3642			79	79	79	56	53	53	2	3	1	83	84	86	3.582	4.382	3.882	3.94867	2.51	3.31	3.01	2.94333	0.069	0.069	0.069	0.069	3.11	4.11	4.11	3.77667	0.0174743	0.0101508	1.24169	0.0228736	yes	hypothetical protein CHLREDRAFT_143853 [Chlamydomonas reinhardtii]	0	-	-	-
Cre06.g291200			55	57	60	47	49	47	5	6	4	114	115	117	14.56	15.36	14.86	14.9267	12.273	13.073	12.773	12.7063	0.966	0.966	0.966	0.966	23.852	24.852	24.852	24.5187	0.0647164	0.0759339	1.90102	0.0436938	yes	protein	2	C:vacuole; P:photoperiodism, flowering	-	-
g13645			21	21	21	16	16	16	174	175	173	32	33	35	1.434	2.234	1.734	1.80067	1.141	1.941	1.641	1.57433	8.983	8.983	8.983	8.983	1.805	1.805	1.805	1.805	4.98871	0.0186518	0.929933	0.0253715	yes	---NA---	0	-	-	-
Cre14.g611650			31	31	31	20	20	20	169	170	168	34	35	37	1.913	2.713	2.213	2.27967	1.24	2.04	1.74	1.67333	7.982	7.982	7.982	7.982	1.636	1.636	1.636	1.636	3.50139	0.0458933	0.801961	0.0321148	yes	protein	1	F:oxidoreductase activity	-	-
Cre05.g247450	CGL56	Putative rhodanese-like protein	136	136	136	91	91	91	5	6	4	148	149	151	8.909	9.709	9.209	9.27567	6.135	6.935	6.635	6.56833	0.25	0.25	0.25	0.25	8.017	9.017	9.017	8.68367	0.0269522	0.0241756	1.30022	0.0446168	yes	hypothetical protein CHLREDRAFT_167673 [Chlamydomonas reinhardtii]	0	-	-	-
g4808			33	33	33	18	18	18	83	84	82	9	10	12	4.849	5.649	5.149	5.21567	2.691	3.491	3.191	3.12433	9.052	9.052	9.052	9.052	1.127	1.127	1.127	1.127	1.73554	0.195515	0.32283	0.0107506	yes	hypothetical protein CHLREDRAFT_170932 [Chlamydomonas reinhardtii]	0	-	-	-
g8874			23	23	23	22	22	22	0	1	-1	45	46	48	0.965	1.765	1.265	1.33167	0.964	1.764	1.464	1.39733	0	0	0	0	1.56	1.56	1.56	1.56	0	0.0277809	0.884354	0.0170524	yes	protein	0	-	-	-
Cre07.g342100		Glutathione S-transferase	63	63	62	40	36	40	42	43	41	58	59	61	7.675	8.475	7.975	8.04167	5.09	5.89	5.59	5.52333	3.777	3.777	3.777	3.777	5.839	6.839	6.839	6.50567	0.469679	1	1.16112	0.793521	yes	glutathione s-transferase	2	F:transferase activity; F:glutathione transferase activity	-	-
g11556			85	85	85	74	74	74	6	7	5	116	117	119	3.352	4.152	3.652	3.71867	3.084	3.884	3.584	3.51733	0.181	0.181	0.181	0.181	3.792	4.792	4.792	4.45867	0.0486734	0.0468486	1.23378	0.0577181	yes	protein	3	F:ATP binding; P:protein phosphorylation; F:protein tyrosine kinase activity	EC:2.7.10.0	-
Cre01.g030750			255	235	259	160	155	155	45	46	44	135	136	138	9.774	10.574	10.074	10.1407	6.11	6.91	6.61	6.54333	1.284	1.284	1.284	1.284	4.21	5.21	5.21	4.87667	0.126619	0.184309	0.75398	0.751874	yes	predicted protein [Chlamydomonas reinhardtii]	0	-	-	-
Cre14.g631600			0	0	0	1	1	1	48	49	47	2	3	5	0	0.8	0.3	0.366667	0.224	1.024	0.724	0.657333	7.78	7.78	7.78	7.78	0.354	0.354	0.354	0.354	21.2182	0.00266802	0.345703	0.0094235	yes	nadp oxidoreductase coenzyme f420-dependent	3	P:oxidation-reduction process; F:oxidoreductase activity; F:nucleotide binding	-	-
g3394			95	95	95	111	111	111	4	5	3	96	97	99	3.436	4.236	3.736	3.80267	4.193	4.993	4.693	4.62633	0.109	0.109	0.109	0.109	2.869	3.869	3.869	3.53567	0.0286641	0.0201148	0.774885	0.0466248	yes	hypothetical protein VOLCADRAFT_94637 [Volvox carteri f. nagariensis]	0	-	-	-
Cre12.g496150			39	39	39	38	38	38	603	604	602	71	72	74	3.72	4.52	4.02	4.08667	3.786	4.586	4.286	4.21933	42.484	42.484	42.484	42.484	5.596	6.596	6.596	6.26267	10.3958	0.0182445	1.43829	0.0318147	yes	protein	2	F:nucleoside-triphosphatase activity; F:ATP binding	EC:3.6.1.15	map00230:Purine metabolism, map00730:Thiamine metabolism
Cre07.g357250			4	4	4	2	2	2	87	88	86	6	7	9	0.408	1.208	0.708	0.774667	0.213	1.013	0.713	0.646333	6.48	6.48	6.48	6.48	0.506	0.506	0.506	0.506	8.36489	0.00676086	0.499506	0.00779393	yes	predicted protein [Chlamydomonas reinhardtii]	0	-	-	-
Cre02.g111900			0	0	0	0	0	0	9	10	8	57	58	60	0	0.8	0.3	0.366667	0	0.8	0.5	0.433333	1.131	1.131	1.131	1.131	7.555	8.555	8.555	8.22167	3.08455	0.0670244	10.6937	0.431282	yes	hypothetical protein CHLREDRAFT_182145 [Chlamydomonas reinhardtii]	0	-	-	-
Cre01.g048400			13	13	13	11	11	11	276	277	275	74	75	77	0.673	1.473	0.973	1.03967	0.595	1.395	1.095	1.02833	10.968	10.968	10.968	10.968	3.168	4.168	4.168	3.83467	10.5495	0.00506346	2.98781	0.0741662	yes	protein	2	F:zinc ion binding; C:intracellular	-	-
g11676			1	1	1	0	0	0	39	40	38	3	4	6	0.06	0.86	0.36	0.426667	0	0.8	0.5	0.433333	1.772	1.772	1.772	1.772	0.149	0.149	0.149	0.149	4.15312	0.0131304	0.18625	0.0252453	yes	predicted protein [Chlamydomonas reinhardtii]	0	-	-	-
Cre17.g733100			29	33	32	22	2	22	1	2	0	48	49	51	1.103	1.903	1.403	1.46967	0.792	1.592	1.292	1.22533	0.026	0.026	0.026	0.026	1.367	1.367	1.367	1.367	0.0176911	0.0386388	0.858668	0.0394171	yes	predicted protein [Chlamydomonas reinhardtii]	0	-	-	-
Cre17.g716451			2	2	2	3	3	3	78	79	77	4	5	7	0.189	0.989	0.489	0.555667	0.394	1.194	0.894	0.827333	6.701	6.701	6.701	6.701	0.467	0.467	0.467	0.467	12.0594	0.00219475	0.391122	0.00350855	yes	protein	0	-	-	-
g17841			2	2	2	4	4	4	56	57	55	2	3	5	0.159	0.959	0.459	0.525667	0.663	1.463	1.163	1.09633	5.52	5.52	5.52	5.52	0.131	0.131	0.131	0.131	10.501	0.00557059	0.089542	0.00331476	yes	surface antigen protein 2	6	F:ATP binding; F:protein kinase activity; P:transmembrane receptor protein tyrosine kinase signaling pathway; P:protein phosphorylation; F:transferase activity, transferring phosphorus-containing groups; F:protein serine/threonine kinase activity	-	-
Cre14.g623300	NCR1	NADPH--cytochrome P450 reductase-related protein	114	115	110	113	120	113	3	4	2	171	172	174	8.589	9.389	8.889	8.95567	8.893	9.693	9.393	9.32633	0.171	0.171	0.171	0.171	10.522	11.522	11.522	11.1887	0.0190941	0.0104676	1.18869	0.0108808	yes	trna wybutosine-synthesizing protein 1 homolog	6	F:oxidoreductase activity; F:iron ion binding; F:iron-sulfur cluster binding; P:oxidation-reduction process; C:plastid; F:FMN binding	-	-
g11632			49	49	49	36	36	36	2	3	1	45	46	48	6.206	7.006	6.506	6.57267	4.762	5.562	5.262	5.19533	0.192	0.192	0.192	0.192	4.71	5.71	5.71	5.37667	0.0292119	0.0292456	1.02661	0.0785492	yes	30s ribosomal protein s3	4	C:ribosome; F:structural constituent of ribosome; P:translation; P:ribosome biogenesis	-	-
g10103			197	197	197	148	148	148	8	9	7	376	377	379	10.126	10.926	10.426	10.4927	7.946	8.746	8.446	8.37933	0.311	0.311	0.311	0.311	15.971	16.971	16.971	16.6377	0.0296397	0.0362135	1.94043	0.0254466	yes	hypothetical protein CHLREDRAFT_192837 [Chlamydomonas reinhardtii]	0	-	-	-
Cre02.g086200			75	75	75	69	69	69	186	187	185	44	45	47	9.158	9.958	9.458	9.52467	8.673	9.473	9.173	9.10633	17.174	17.174	17.174	17.174	4.44	5.44	5.44	5.10667	1.80311	0.201661	0.574264	0.0477054	yes	predicted protein [Chlamydomonas reinhardtii]	0	-	-	-
Cre06.g307400	CCR5	NOT-complex component	81	81	81	85	85	85	3	4	2	109	110	112	8.359	9.159	8.659	8.72567	9.054	9.854	9.554	9.48733	0.156	0.156	0.156	0.156	9.295	10.295	10.295	9.96167	0.0178783	0.0182333	1.04475	0.0236601	yes	potential mrna deadenylase and ccr4-not complex subunit ccr4p	3	P:cellular process; P:response to stimulus; P:filamentous growth	-	-
Cre17.g726300	MRPS14	Mitochondrial ribosomal protein S14	145	100	179	114	120	115	5	6	4	140	141	143	18.153	18.953	18.453	18.5197	21.616	22.416	22.116	22.0493	0.686	0.686	0.686	0.686	21.001	22.001	22.001	21.6677	0.0370417	0.028488	0.981486	0.0337076	yes	ribosomal protein s14	5	C:ribosome; F:structural constituent of ribosome; C:intracellular membrane-bounded organelle; P:translation; P:ribosome biogenesis	-	-
Cre02.g102800	RPB8	DNA-directed RNA polymerase II, 16.5 kDa polypeptide	222	232	221	204	210	201	9	10	8	314	315	317	37.289	38.089	37.589	37.6557	35.79	36.59	36.29	36.2233	1.143	1.143	1.143	1.143	43.305	44.305	44.305	43.9717	0.030354	0.0361865	1.21085	0.0413999	yes	rna polymerase rpb8	6	F:DNA-directed RNA polymerase activity; P:transcription, DNA-dependent; C:DNA-directed RNA polymerase II, core complex; C:nucleolus; P:purine nucleobase metabolic process; P:pyrimidine nucleobase metabolic process	EC:2.7.7.6	map00230:Purine metabolism, map00240:Pyrimidine metabolism
Cre10.g432700		U6 snRNA-associated Sm-like small nuclear riboprotein LSm10 (LSm2-like)	30	30	30	31	31	31	482	483	481	66	67	69	5.201	6.001	5.501	5.56767	5.433	6.233	5.933	5.86633	62.665	62.665	62.665	62.665	9.456	10.456	10.456	10.1227	11.2552	0.0144162	1.67752	0.0350402	yes	protein	5	F:histone pre-mRNA DCP binding; C:nuclear part; F:hydrolase activity; P:cellular process; C:ribonucleoprotein complex	-	-
Cre03.g166500			299	310	278	240	236	240	986	987	985	92	93	95	15.212	16.012	15.512	15.5787	12.754	13.554	13.254	13.1873	37.893	37.893	37.893	37.893	3.826	4.826	4.826	4.49267	2.43236	0.231271	0.356057	0.0356226	yes	predicted protein [Chlamydomonas reinhardtii]	0	-	-	-
Cre02.g082900			43	43	43	48	48	48	168	169	167	36	37	39	3.165	3.965	3.465	3.53167	3.753	4.553	4.253	4.18633	10.414	10.414	10.414	10.414	2.262	3.262	3.262	2.92867	2.94875	0.0888884	0.716451	0.0375663	yes	nucleoside transporter-like protein	9	C:integral to membrane; P:nucleoside transport; F:nucleoside transmembrane transporter activity; P:transport; F:nucleoside transmembrane transporter activity, against a concentration gradient; C:plasma membrane; C:mitochondrion; C:cytoplasmic membrane-bounded vesicle; C:membrane	-	-
Cre14.g609500			51	51	51	29	29	29	902	903	901	102	103	105	3.03	3.83	3.33	3.39667	1.8	2.6	2.3	2.23333	40.522	40.522	40.522	40.522	4.959	5.959	5.959	5.62567	11.9299	0.0316919	2.29192	0.056476	yes	uncharacterized protein loc100780569 isoform 1	0	-	-	-
Cre06.g274400			77	77	77	93	93	93	2	3	1	134	135	137	12.495	13.295	12.795	12.8617	15.763	16.563	16.263	16.1963	0.245	0.245	0.245	0.245	17.968	18.968	18.968	18.6347	0.0190489	0.0129151	1.1452	0.00973063	yes	protein	3	F:methyltransferase activity; P:methylation; F:transferase activity	-	-
Cre01.g050600			108	108	108	91	91	93	3	4	2	106	107	109	11.477	12.277	11.777	11.8437	10.195	10.995	10.695	10.6283	0.243	0.243	0.243	0.243	9.395	10.395	10.395	10.0617	0.0205173	0.0100093	0.94543	0.0256725	yes	methyltransferase-like protein 1-like	4	F:S-adenosylmethionine-dependent methyltransferase activity; P:embryo development ending in seed dormancy; P:metabolic process; C:cytosol	-	-
g385			23	24	22	20	20	21	148	149	147	50	51	53	1.173	1.973	1.473	1.53967	1.065	1.865	1.565	1.49833	5.669	5.669	5.669	5.669	2.107	3.107	3.107	2.77367	3.68197	0.0352415	1.66595	0.0897247	yes	hypothetical protein VOLCADRAFT_107337 [Volvox carteri f. nagariensis]	0	-	-	-
Cre12.g518200	PDI6	Protein disulfide isomerase	58	59	61	51	53	54	76	77	85	68	69	71	6.313	7.113	6.613	6.67967	5.798	6.598	6.298	6.23133	10.494	10.524	10.519	10.5123	6.026	6.126	6.121	6.091	1.57378	0.0394473	0.928463	0.0348455	yes	family protein	4	P:protein folding; P:cell redox homeostasis; F:unfolded protein binding; F:heat shock protein binding	-	-
Cre10.g459800			22	23	22	13	12	13	92	93	91	19	20	22	4.64	5.44	4.94	5.00667	3	3.8	3.5	3.43333	14.535	14.535	14.535	14.535	3.286	4.286	4.286	3.95267	2.90313	0.091216	1.12789	0.0428298	yes	tbc protein	3	F:Rab GTPase activator activity; C:intracellular; P:positive regulation of Rab GTPase activity	-	-
Cre01.g035150			19	19	19	23	23	23	456	457	455	36	37	39	3.049	3.849	3.349	3.41567	3.855	4.655	4.355	4.28833	54.843	54.843	54.843	54.843	4.641	5.641	5.641	5.30767	16.0563	0.0134348	1.21182	0.0236668	yes	---NA---	0	-	-	-
Cre08.g367350			66	66	66	54	54	54	4	5	3	74	75	77	8.187	8.987	8.487	8.55367	6.867	7.667	7.367	7.30033	0.375	0.375	0.375	0.375	7.585	8.585	8.585	8.25167	0.0438408	0.0413445	1.11973	0.0746335	yes	hypothetical protein CHLREDRAFT_150234 [Chlamydomonas reinhardtii]	0	-	-	-
Cre16.g694450		DnaJ-like protein	226	226	226	212	212	212	141	142	140	325	326	328	13.14	13.94	13.44	13.5067	12.875	13.675	13.375	13.3083	6.199	6.199	6.199	6.199	15.567	16.567	16.567	16.2337	0.458959	0.947355	1.21148	0.950089	yes	#NAME?	3	F:unfolded protein binding; P:protein folding; F:heat shock protein binding	-	-
Cre03.g203000			38	38	38	28	28	28	1	2	0	56	57	59	1.869	2.669	2.169	2.23567	1.387	2.187	1.887	1.82033	0.037	0.037	0.037	0.037	2.276	3.276	3.276	2.94267	0.0165499	0.0248982	1.49794	0.0264315	yes	predicted protein [Chlamydomonas reinhardtii]	0	-	-	-
Cre07.g339400			20	20	20	21	20	20	11	12	10	30	31	33	1.421	2.221	1.721	1.78767	1.484	2.284	1.984	1.91733	5.21	5.21	5.21	5.21	1.644	1.644	1.644	1.644	2.91441	0.0564502	0.71979	0.0705954	yes	predicted protein [Chlamydomonas reinhardtii]	1	F:catalytic activity	-	-
g11757			1	1	1	3	2	3	57	58	56	13	14	16	0.021	0.821	0.321	0.387667	0.067	0.867	0.567	0.500333	0.918	0.918	0.918	0.918	0.229	0.229	0.229	0.229	2.36801	0.00403809	0.264129	0.0720027	yes	predicted protein [Chlamydomonas reinhardtii]	0	-	-	-
Cre03.g162600			46	46	46	43	43	43	19	20	18	31	32	34	8.153	8.953	8.453	8.51967	8.129	8.929	8.629	8.56233	2.662	2.662	2.662	2.662	4.747	5.747	5.747	5.41367	0.312454	0.653857	0.643633	0.839651	yes	cdp-diacylglycerol--glycerol-3-phosphate 3-phosphatidyltransferase	34	C:chloroplast envelope; P:vernalization response; P:acropetal auxin transport; P:cell adhesion; P:embryo development ending in seed dormancy; F:nucleotide binding; P:actin nucleation; P:positive gravitropism; C:microsome; P:response to nematode; C:integral to membrane; P:anthocyanin accumulation in tissues in response to UV light; F:auxin efflux transmembrane transporter activity; P:photomorphoge…	EC:2.7.8.5	map00564:Glycerophospholipid metabolism
Cre03.g188550			35	33	31	43	43	43	3	4	2	76	77	79	2.886	3.686	3.186	3.25267	3.928	4.728	4.428	4.36133	0.198	0.198	0.198	0.198	5.42	6.42	6.42	6.08667	0.0608731	0.103693	1.35787	0.0458522	yes	protein	7	F:helicase activity; F:RNA binding; F:nucleic acid binding; F:ATP binding; F:hydrolase activity; F:nucleotide binding; F:ATP-dependent helicase activity	-	-
Cre04.g213950	SRR23	Scavenger receptor cysteine rich (SRCR) protein	56	58	56	50	48	48	77	78	76	55	56	58	1.668	2.468	1.968	2.03467	1.494	2.294	1.994	1.92733	1.622	1.622	1.622	1.622	1.354	1.354	1.354	1.354	0.797182	0.517998	0.590235	0.329924	yes	deleted in malignant brain tumors 1 partial	4	F:scavenger receptor activity; C:membrane; F:receptor binding; P:signal transduction	-	-
Cre12.g489500			38	38	38	24	24	24	2	3	1	24	25	27	2.599	3.399	2.899	2.96567	1.714	2.514	2.214	2.14733	0.103	0.103	0.103	0.103	1.356	1.356	1.356	1.356	0.0347308	0.0556885	0.539379	0.238371	yes	predicted protein [Chlamydomonas reinhardtii]	0	-	-	-
g8058			193	193	193	151	151	q146	2863	2864	2862	199	200	202	25.751	26.551	26.051	26.1177	20.986	21.786	21.486	21.4193	294.86	294.86	294.86	294.86	22.799	23.799	23.799	23.4657	11.2897	0.0621681	1.0924	0.0492049	yes	retinaldehyde binding protein 1	2	C:intracellular membrane-bounded organelle; C:cytoplasmic part	-	-
Cre01.g004750			0	0	0	0	0	0	34	35	33	8	9	11	0	0.8	0.3	0.366667	0	0.8	0.5	0.433333	2.22	2.22	2.22	2.22	0.606	0.606	0.606	0.606	6.05455	0.0116594	0.7575	0.143368	yes	hypothetical protein CHLREDRAFT_194617 [Chlamydomonas reinhardtii]	0	-	-	-
g4473		Similar to Flagellar Associated Protein FAP165	1	1	1	3	3	3	32	33	31	2	3	5	0.096	0.896	0.396	0.462667	0.301	1.101	0.801	0.734333	2.107	2.107	2.107	2.107	0.159	0.159	0.159	0.159	4.55403	0.028202	0.144414	0.0344385	yes	erythromycin esterase	3	P:response to antibiotic; P:nucleoside metabolic process; F:transferase activity	-	-
Cre04.g214700			2	2	2	3	3	3	51	52	50	5	6	8	0.13	0.93	0.43	0.496667	0.203	1.003	0.703	0.636333	2.5	2.5	2.5	2.5	0.268	0.268	0.268	0.268	5.03356	0.00739815	0.267198	0.0160856	yes	hypothetical protein CHLNCDRAFT_137944 [Chlorella variabilis]	0	-	-	-
Cre13.g572600			69	71	73	77	77	71	499	500	498	86	87	89	6.392	7.192	6.692	6.75867	7.043	7.843	7.543	7.47633	33.174	33.174	33.174	33.174	6.223	7.223	7.223	6.88967	4.90836	0.0540188	0.920949	0.0461085	yes	set domain protein	5	F:methyltransferase activity; F:transferase activity; P:methylation; F:molecular_function; P:biological_process	-	-
Cre07.g342506			2	2	2	1	1	1	173	174	172	14	15	17	0.788	1.588	1.088	1.15467	0.412	1.212	0.912	0.845333	51.549	51.549	51.549	51.549	4.559	4.559	4.559	4.559	44.6441	0.00034697	3.76155	0.0058629	yes	ubiquitin-conjugating enzyme e2	7	F:ATP binding; F:ligase activity; F:nucleotide binding; F:acid-amino acid ligase activity; P:protein ubiquitination; F:ubiquitin-protein ligase activity; P:cellular protein modification process	-	-
g11667			14	17	11	21	20	25	247	248	246	60	61	63	0.44	1.24	0.74	0.806667	0.656	1.456	1.156	1.08933	5.866	5.866	5.866	5.866	1.557	1.557	1.557	1.557	7.2719	0.00436349	1.06937	0.0484011	yes	predicted protein [Chlamydomonas reinhardtii]	0	-	-	-
Cre05.g237700	NOP10	Nucleolar protein, Structural Component of H/ACA snoRNPs	253	248	239	231	220	222	15	16	14	443	444	446	60.292	61.092	60.592	60.6587	55.582	56.382	56.082	56.0153	2.769	2.769	2.769	2.769	89.357	90.357	90.357	90.0237	0.0456489	0.0751535	1.60259	0.0605805	yes	h aca ribonucleoprotein complex subunit 3	5	C:nucleolus; C:Cajal body; F:nucleic acid binding; P:polar nucleus fusion; C:ribonucleoprotein complex	-	-
Cre01.g001400	ZMP1	Zinc-metallopeptidase-like protein	14	15	14	17	14	17	460	461	459	215	216	218	0.727	1.527	1.027	1.09367	0.922	1.722	1.422	1.35533	18.063	18.063	18.063	18.063	9.183	10.183	10.183	9.84967	16.516	0.00625004	5.91347	0.238672	yes	leishmanolysin-like peptidase	8	F:zinc ion binding; P:microtubule cytoskeleton organization; F:metalloendopeptidase activity; P:proteolysis; P:cell adhesion; P:organ development; P:mitosis; C:membrane	EC:3.4.24.0	-
Cre01.g045800			45	39	43	43	41	41	4	5	3	95	96	98	4.486	5.286	4.786	4.85267	4.358	5.158	4.858	4.79133	0.316	0.316	0.316	0.316	8.017	9.017	9.017	8.68367	0.0651188	0.0924258	1.74816	0.0438268	yes	protein	0	-	-	-
Cre10.g444317			2	2	2	4	3	4	34	35	33	5	6	8	0.167	0.967	0.467	0.533667	0.349	1.149	0.849	0.782333	2.145	2.145	2.145	2.145	0.345	0.345	0.345	0.345	4.01936	0.0357475	0.300261	0.0666709	yes	---NA---	0	-	-	-
g8910			35	35	35	46	46	46	2	3	1	62	63	65	1.644	2.444	1.944	2.01067	2.257	3.057	2.757	2.69033	0.071	0.071	0.071	0.071	2.407	3.407	3.407	3.07367	0.0353117	0.0572842	1.11449	0.0417865	yes	hypothetical protein VOLCADRAFT_93679 [Volvox carteri f. nagariensis]	0	-	-	-
Cre01.g002950			61	65	61	58	55	53	3	4	2	91	92	94	6.315	7.115	6.615	6.68167	6.037	6.837	6.537	6.47033	0.243	0.243	0.243	0.243	7.784	8.784	8.784	8.45067	0.0363682	0.0307887	1.28477	0.0318879	yes	hypothetical protein VOLCADRAFT_106102 [Volvox carteri f. nagariensis]	0	-	-	-
Cre10.g458350		Chitinase-like hydrolase	42	45	41	50	54	55	407	408	406	50	51	53	0.393	1.193	0.693	0.759667	0.489	1.289	0.989	0.922333	2.825	2.825	2.825	2.825	0.387	0.387	0.387	0.387	3.71874	0.0243029	0.300233	0.0209104	yes	protein	0	-	-	-
Cre02.g076650			19	18	21	22	24	21	1699	1700	1698	26	27	29	3.225	4.025	3.525	3.59167	4.117	4.917	4.617	4.55033	21.944	21.944	21.944	21.944	3.849	4.849	4.849	4.51567	6.1097	0.021406	0.98617	0.025725	yes	predicted protein [Chlamydomonas reinhardtii]	0	-	-	-
g9501			0	0	0	2	1	2	128	129	127	6	7	9	0	0.8	0.3	0.366667	0.081	0.881	0.581	0.514333	3.773	3.773	3.773	3.773	0.193	0.193	0.193	0.193	10.29	6.86277e-05	0.219069	0.00179913	yes	predicted protein [Chlamydomonas reinhardtii]	0	-	-	-
Cre08.g367750			25	23	25	21	23	16	153	154	152	56	57	59	3.301	4.101	3.601	3.66767	2.896	3.696	3.396	3.32933	14.875	14.875	14.875	14.875	5.891	6.891	6.891	6.55767	4.05571	0.0372308	1.86445	0.100532	yes	protein	0	-	-	-
Cre06.g309000	NAR1.2	Anion transporter	527	542	529	108	112	98	43	44	42	1472	1473	1475	71.851	72.651	72.151	72.2177	15.38	16.18	15.88	15.8133	4.021	4.021	4.021	4.021	165.841	166.841	166.841	166.508	0.0556789	0.172706	10.3116	0.0925991	yes	nitrite transporter nar1	3	P:transport; C:membrane; F:transporter activity	-	-
Cre02.g144700	PTB5	Sodium/phosphate symporter	0	0	0	2	2	2	132	133	131	18	19	21	0	0.8	0.3	0.366667	0.224	1.024	0.724	0.657333	10.143	10.143	10.143	10.143	1.596	1.596	1.596	1.596	27.6627	0.000114816	1.55859	0.0205063	yes	sodium phosphate symporter	3	P:phosphate ion transport; C:membrane; F:inorganic phosphate transmembrane transporter activity	-	-
Cre08.g375250	MRPS19	Mitochondrial ribosomal protein S19	67	64	59	44	46	43	4	5	3	90	91	93	9.836	10.636	10.136	10.2027	7.063	7.863	7.563	7.49633	0.465	0.465	0.465	0.465	11.43	12.43	12.43	12.0967	0.0455763	0.0429592	1.58082	0.0499272	yes	30s ribosomal protein s19	5	F:structural constituent of ribosome; F:RNA binding; C:small ribosomal subunit; P:translation; P:ribosome biogenesis	-	-
Cre12.g547700			148	154	132	122	120	134	6	7	5	216	217	219	12.099	12.899	12.399	12.4657	10.418	11.218	10.918	10.8513	0.371	0.371	0.371	0.371	14.389	15.389	15.389	15.0557	0.0297617	0.0210709	1.37181	0.0230593	yes	tubulin polyglutamylase ttll4	2	P:cellular process; F:catalytic activity	-	-
Cre07.g333450			2	2	2	2	2	2	63	64	62	17	18	20	0.18	0.98	0.48	0.546667	0.188	0.988	0.688	0.621333	4.279	4.279	4.279	4.279	1.262	1.262	1.262	1.262	7.82744	0.00377567	1.27733	0.0702689	yes	glycosyltransferase family 28 domain-containing protein	7	P:lipid glycosylation; F:transferase activity; P:metabolic process; P:carbohydrate metabolic process; F:transferase activity, transferring hexosyl groups; F:transferase activity, transferring glycosyl groups; F:carbohydrate binding	-	-
g16791			12	14	12	12	13	13	223	224	222	32	33	35	0.368	1.168	0.668	0.734667	0.417	1.217	0.917	0.850333	4.778	4.778	4.778	4.778	0.811	0.811	0.811	0.811	6.50363	0.0078814	0.666393	0.029044	yes	hypothetical protein CHLREDRAFT_177502 [Chlamydomonas reinhardtii]	0	-	-	-
Cre10.g424700			18	21	18	20	19	17	137	138	136	38	39	41	0.807	1.607	1.107	1.17367	0.889	1.689	1.389	1.32233	4.405	4.405	4.405	4.405	1.407	1.407	1.407	1.407	3.7532	0.0232091	0.833037	0.058518	yes	protein	0	-	-	-
g5495			146	156	143	148	148	151	5	6	4	180	181	183	14.965	15.765	15.265	15.3317	15.845	16.645	16.345	16.2783	0.388	0.388	0.388	0.388	15.246	16.246	16.246	15.9127	0.0253071	0.0155294	0.976029	0.0238449	yes	hypothetical protein CHLREDRAFT_176396 [Chlamydomonas reinhardtii]	0	-	-	-
Cre03.g169950			83	83	83	88	88	88	2	3	1	132	133	135	2.133	2.933	2.433	2.49967	2.363	3.163	2.863	2.79633	0.039	0.039	0.039	0.039	2.804	3.804	3.804	3.47067	0.0156021	0.00962005	1.20266	0.00875012	yes	jumonji domain protein	4	P:cellular macromolecule biosynthetic process; P:carbohydrate metabolic process; P:cellular protein modification process; P:gene expression	-	-
Cre03.g201000			45	45	45	50	50	50	0	1	-1	69	70	72	2.477	3.277	2.777	2.84367	2.875	3.675	3.375	3.30833	0	0	0	0	3.139	4.139	4.139	3.80567	0	0.0053907	1.12626	0.00531275	yes	2-phosphoglycerate kinase-related protein	2	F:molecular_function; P:biological_process	-	-
g11521			40	43	39	53	54	56	2	3	1	86	87	89	4.627	5.427	4.927	4.99367	6.567	7.367	7.067	7.00033	0.179	0.179	0.179	0.179	8.333	9.333	9.333	8.99967	0.0358454	0.0437637	1.26687	0.0211072	yes	splicing factor 45	3	C:intracellular membrane-bounded organelle; P:DNA repair; C:cytoplasm	-	-
Cre12.g539100			393	406	387	277	298	275	20	21	19	478	479	481	36.295	37.095	36.595	36.6617	26.624	27.424	27.124	27.0573	1.327	1.327	1.327	1.327	36.403	37.403	37.403	37.0697	0.0361958	0.0747055	1.36388	0.101925	yes	dead box rna helicase	2	F:helicase activity; F:nucleotide binding	-	-
Cre16.g653400			17	19	17	23	20	18	1210	1211	1209	45	46	48	0.653	1.453	0.953	1.01967	0.803	1.603	1.303	1.23633	31.871	31.871	31.871	31.871	1.429	1.429	1.429	1.429	31.2563	0.00699547	0.891454	0.0176113	yes	hypothetical protein CHLREDRAFT_193144 [Chlamydomonas reinhardtii]	0	-	-	-
g18099			23	21	23	11	9	11	320	321	319	33	34	36	1.965	2.765	2.265	2.33167	0.982	1.782	1.482	1.41533	20.678	20.678	20.678	20.678	2.33	3.33	3.33	2.99667	8.86833	0.00736395	1.86869	0.00906712	yes	predicted protein [Chlamydomonas reinhardtii]	0	-	-	-
Cre07.g335600	NAR1.4	Formate nitrite transporter	129	121	134	107	107	110	6	7	5	97	98	100	14.639	15.439	14.939	15.0057	12.682	13.482	13.182	13.1153	0.515	0.515	0.515	0.515	9.096	10.096	10.096	9.76267	0.0343204	0.0233156	0.74885	0.0906196	yes	formate nitrite transporter	3	P:transport; C:membrane; F:transporter activity	-	-
g9027			89	89	89	95	95	95	5	6	4	110	111	113	5.48	6.28	5.78	5.84667	6.11	6.91	6.61	6.54333	0.233	0.233	0.233	0.233	5.495	6.495	6.495	6.16167	0.0398518	0.0330833	0.939942	0.0500521	yes	genome sequencing contig c308	3	F:scavenger receptor activity; C:membrane; P:signal transduction	-	-
Cre01.g053200			12	12	12	9	9	9	0	1	-1	48	49	51	0.691	1.491	0.991	1.05767	0.541	1.341	1.041	0.974333	0	0	0	0	2.284	3.284	3.284	2.95067	0	0.0934001	2.44892	0.0168735	yes	tyrosyl-dna phosphodiesterase	9	P:DNA repair; F:phosphoric diester hydrolase activity; C:nucleus; P:single strand break repair; F:3'-tyrosyl-DNA phosphodiesterase activity; C:cytoplasm; P:double-strand break repair; F:single-stranded DNA binding; F:double-stranded DNA binding	-	-
Cre12.g504400			2	2	2	4	6	4	36	37	35	11	12	14	0.065	0.865	0.365	0.431667	0.205	1.005	0.705	0.638333	1.877	1.877	1.877	1.877	0.594	0.594	0.594	0.594	4.34826	0.0214237	0.591045	0.121328	yes	hypothetical protein VOLCADRAFT_116564 [Volvox carteri f. nagariensis]	0	-	-	-
Cre03.g175000		3\'-5\' Exoribonuclease PH component of the Exosome	72	70	70	52	56	49	5	6	4	90	91	93	9.676	10.476	9.976	10.0427	7.508	8.308	8.008	7.94133	0.523	0.523	0.523	0.523	10.281	11.281	11.281	10.9477	0.0520778	0.0500895	1.35785	0.0691363	yes	exosome complex component rrp45-like	3	C:cytoplasm; P:wax biosynthetic process; C:nucleus	-	-
g14419			58	61	63	48	45	51	1	2	0	80	81	83	1.857	2.657	2.157	2.22367	1.526	2.326	2.026	1.95933	0.023	0.023	0.023	0.023	1.987	1.987	1.987	1.987	0.0103433	0.00867381	0.854256	0.0120842	yes	hypothetical protein VOLCADRAFT_89091 [Volvox carteri f. nagariensis]	0	-	-	-
Cre12.g484500			56	56	56	62	62	62	1	2	0	99	100	102	13.196	13.996	13.496	13.5627	15.26	16.06	15.76	15.6933	0.178	0.178	0.178	0.178	19.277	20.277	20.277	19.9437	0.0131243	0.0105414	1.26258	0.00754706	yes	ankyrin repeat domain-containing protein	2	P:biological_process; C:cellular_component	-	-
Cre03.g152200			1	1	1	0	0	0	10	11	9	420	421	423	0.14	0.94	0.44	0.506667	0	0.8	0.5	0.433333	1.057	1.057	1.057	1.057	48.495	49.495	49.495	49.1617	2.08618	0.0833915	61.8687	0.00855597	yes	protein	0	-	-	-
g11520			259	230	249	241	242	276	9	10	8	308	309	311	32.907	33.707	33.207	33.2737	33.406	34.206	33.906	33.8393	0.899	0.899	0.899	0.899	33.636	34.636	34.636	34.3027	0.0270184	0.0339333	1.01257	0.0476626	yes	hypothetical protein VOLCADRAFT_116522 [Volvox carteri f. nagariensis]	0	-	-	-
Cre17.g714200		Potassium ion uptake transporter	17	14	17	16	15	15	543	544	542	72	73	75	0.777	1.577	1.077	1.14367	0.716	1.516	1.216	1.14933	18.31	18.31	18.31	18.31	2.718	3.718	3.718	3.38467	16.0099	0.00221574	2.45251	0.0219209	yes	protein	3	F:potassium ion transmembrane transporter activity; P:potassium ion transmembrane transport; C:membrane	-	-
Cre03.g161500			10	10	10	5	5	5	182	183	181	15	16	18	1.873	2.673	2.173	2.23967	0.978	1.778	1.478	1.41133	25.779	25.779	25.779	25.779	2.322	3.322	3.322	2.98867	11.5102	0.00707495	1.86839	0.00899982	yes	protein	0	-	-	-
Cre07.g315500			26	24	26	23	23	25	11	12	10	41	42	44	2.237	3.037	2.537	2.60367	2.067	2.867	2.567	2.50033	0.716	0.716	0.716	0.716	2.914	3.914	3.914	3.58067	0.274997	0.711283	1.36519	0.658033	yes	hypothetical protein CHLREDRAFT_167755 [Chlamydomonas reinhardtii]	0	-	-	-
Cre17.g740800			2	2	2	3	3	3	510	511	509	28	29	31	0.199	0.999	0.499	0.565667	0.312	1.112	0.812	0.745333	34.587	34.587	34.587	34.587	2.306	3.306	3.306	2.97267	61.1438	0.00216321	2.97302	0.0293942	yes	exported protein	1	C:integral to membrane	-	-
g9779	ELI3	Early light-inducible protein	29	31	27	12	13	12	113	114	112	70	71	73	2.516	3.316	2.816	2.88267	1.087	1.887	1.587	1.52033	7.412	7.412	7.412	7.412	5.018	6.018	6.018	5.68467	2.57123	0.298459	3.18919	0.474765	yes	early light induced chloroplast precursor	2	C:chloroplast; C:membrane	-	-
Cre08.g368750			58	49	61	32	33	32	1	2	0	64	65	67	4.035	4.835	4.335	4.40167	2.366	3.166	2.866	2.79933	0.054	0.054	0.054	0.054	3.743	4.743	4.743	4.40967	0.0122681	0.00992048	1.4981	0.0199044	yes	---NA---	0	-	-	-
Cre12.g554950			4	4	4	3	3	3	512	513	511	10	11	13	0.069	0.869	0.369	0.435667	0.054	0.854	0.554	0.487333	6.54	6.54	6.54	6.54	0.144	0.144	0.144	0.144	15.0115	0.000384777	0.168618	0.00103675	yes	---NA---	0	-	-	-
Cre02.g097550			168	176	166	131	132	131	5	6	4	130	131	133	21.02	21.82	21.32	21.3867	17.12	17.92	17.62	17.5533	0.473	0.473	0.473	0.473	13.441	14.441	14.441	14.1077	0.0221166	0.0176228	0.805859	0.0588303	yes	protein	1	C:membrane	-	-
g15620			23	22	23	20	15	21	611	612	610	53	54	56	0.894	1.694	1.194	1.26067	0.812	1.612	1.312	1.24533	17.789	17.789	17.789	17.789	1.671	1.671	1.671	1.671	14.1108	0.00992339	1.0366	0.0242206	yes	hypothetical protein CHLREDRAFT_178044 [Chlamydomonas reinhardtii]	0	-	-	-
g16701			2	2	2	4	4	4	45	46	44	3	4	6	0.286	1.086	0.586	0.652667	0.597	1.397	1.097	1.03033	4.752	4.752	4.752	4.752	0.354	0.354	0.354	0.354	7.2809	0.00748676	0.2534	0.00759862	yes	hypothetical protein CHLREDRAFT_149089 [Chlamydomonas reinhardtii]	0	-	-	-
g18062			96	96	96	86	86	86	4	5	3	117	118	120	13.673	14.473	13.973	14.0397	12.929	13.729	13.429	13.3623	0.435	0.435	0.435	0.435	13.916	14.916	14.916	14.5827	0.0309836	0.0216434	1.08646	0.0340387	yes	peptidyl-trna hydrolase	2	F:hydrolase activity; F:aminoacyl-tRNA hydrolase activity	-	-
Cre12.g502227			8	8	8	11	11	11	210	211	209	31	32	34	0.417	1.217	0.717	0.783667	0.598	1.398	1.098	1.03133	8.268	8.268	8.268	8.268	1.334	2.334	2.334	2.00067	10.5504	0.00298814	1.66953	0.0231818	yes	hypothetical protein CHLREDRAFT_169610 [Chlamydomonas reinhardtii]	0	-	-	-
Cre17.g730000			14	14	14	18	18	18	252	253	251	65	66	68	1.573	2.373	1.873	1.93967	1.995	2.795	2.495	2.42833	21.067	21.067	21.067	21.067	5.57	6.57	6.57	6.23667	10.8611	0.00653315	2.35063	0.0680563	yes	hypothetical protein VOLCADRAFT_89982 [Volvox carteri f. nagariensis]	0	-	-	-
g4888			51	49	49	32	34	32	2	3	1	69	70	72	2.939	3.739	3.239	3.30567	2.093	2.893	2.593	2.52633	0.101	0.101	0.101	0.101	2.76	3.76	3.76	3.42667	0.0305536	0.0286872	1.29969	0.0334625	yes	s-adenosylmethionine-dependent methyltransferase domain-containing protein	2	P:metabolic process; F:catalytic activity	-	-
Cre16.g658850			18	19	18	8	8	8	598	599	597	26	27	29	1.839	2.639	2.139	2.20567	0.904	1.704	1.404	1.33733	48.928	48.928	48.928	48.928	2.325	3.325	3.325	2.99167	22.1829	0.00489729	1.95129	0.00592526	yes	mitochondrial carrier domain-containing protein	1	C:membrane	-	-
g15069			27	27	27	16	16	16	223	224	222	53	54	56	1.02	1.82	1.32	1.38667	0.631	1.431	1.131	1.06433	6.371	6.371	6.371	6.371	1.655	1.655	1.655	1.655	4.59447	0.0278567	1.15653	0.0582488	yes	hypothetical protein CHLREDRAFT_144607 [Chlamydomonas reinhardtii]	0	-	-	-
Cre16.g649400		Putative rRNA (guanine-N2-)-methyltransferase	91	98	91	81	83	76	5	6	4	132	133	135	8.012	8.812	8.312	8.37867	7.633	8.433	8.133	8.06633	0.333	0.333	0.333	0.333	9.604	10.604	10.604	10.2707	0.0397438	0.0360438	1.25744	0.0395766	yes	ribosomal rna large subunit methyltransferase i-like	2	C:plasma membrane; F:transferase activity	-	-
Cre03.g156400			24	29	24	32	27	29	202	203	201	56	57	59	3.411	4.211	3.711	3.77767	4.183	4.983	4.683	4.61633	22.205	22.205	22.205	22.205	6.74	7.74	7.74	7.40667	5.87797	0.0211434	1.55328	0.0642225	yes	methylase involved in ubiquinone menaquinone biosynthesis	4	F:methyltransferase activity; P:metabolic process; P:methylation; F:transferase activity	-	-
g271			57	63	55	60	65	49	1	2	0	94	95	97	8.278	9.078	8.578	8.64467	9.101	9.901	9.601	9.53433	0.11	0.11	0.11	0.11	11.161	12.161	12.161	11.8277	0.0127246	0.0108287	1.22826	0.00910156	yes	protein	2	F:pyridoxal phosphate binding; P:hydrogen peroxide catabolic process	-	-
Cre03.g165550			27	31	27	24	26	24	1	2	0	46	47	49	2.122	2.922	2.422	2.48867	1.97	2.77	2.47	2.40333	0.059	0.059	0.059	0.059	2.923	3.923	3.923	3.58967	0.0237075	0.0511013	1.41625	0.0405387	yes	predicted protein [Chlamydomonas reinhardtii]	0	-	-	-
g15935			32	31	31	30	31	34	134	135	133	22	23	25	5.426	6.226	5.726	5.79267	5.667	6.467	6.167	6.10033	17.734	17.734	17.734	17.734	3.182	4.182	4.182	3.84867	3.06146	0.0727435	0.646668	0.0218319	yes	---NA---	0	-	-	-
g8218			191	201	198	180	176	180	351	352	350	270	271	273	16.036	16.836	16.336	16.4027	16.109	16.909	16.609	16.5423	22.727	22.727	22.727	22.727	19.261	20.261	20.261	19.9277	1.38557	0.381373	1.19824	0.397593	yes	---NA---	0	-	-	-
Cre01.g033300			15	15	16	14	12	14	255	256	254	63	64	66	1.997	2.797	2.297	2.36367	1.946	2.746	2.446	2.37933	25.566	25.566	25.566	25.566	6.93	7.93	7.93	7.59667	10.8162	0.0796752	2.88784	0.23062	yes	dessication-associated protein	3	P:oxidation-reduction process; F:oxidoreductase activity; F:transition metal ion binding	-	-
Cre13.g605800			93	89	93	72	72	72	3	4	2	185	186	188	4.004	4.804	4.304	4.37067	3.238	4.038	3.738	3.67133	0.13	0.13	0.13	0.13	6.582	7.582	7.582	7.24867	0.0297437	0.0221205	1.87766	0.0125502	yes	hypothetical protein CHLREDRAFT_193520 [Chlamydomonas reinhardtii]	0	-	-	-
g6402			41	38	38	42	42	42	717	718	716	75	76	78	5.701	6.501	6.001	6.06767	6.425	7.225	6.925	6.85833	80.887	80.887	80.887	80.887	9.174	10.174	10.174	9.84067	13.3308	0.0166495	1.40817	0.0320644	yes	phenazine biosynthesis-like domain-containing protein 2	3	P:biosynthetic process; F:catalytic activity; C:cellular_component	-	-
g786			291	299	291	307	312	307	143	144	142	100	101	103	13.364	14.164	13.664	13.7307	14.726	15.526	15.226	15.1593	4.931	4.931	4.931	4.931	3.795	4.795	4.795	4.46167	0.359123	0.759799	0.308837	0.31438	yes	hypothetical protein VOLCADRAFT_96489 [Volvox carteri f. nagariensis]	0	-	-	-
Cre17.g740950		High intensity light-inducible Lhc-like gene	41	41	41	28	28	28	164	165	163	68	69	71	6.641	7.441	6.941	7.00767	4.737	5.537	5.237	5.17033	19.963	19.963	19.963	19.963	9.101	10.101	10.101	9.76767	2.84874	0.0291182	1.82427	0.0350386	yes	cab elip hlip family protein	0	-	-	-
g6243			2	2	2	3	3	3	48	49	47	30	31	33	0.193	0.993	0.493	0.559667	0.303	1.103	0.803	0.736333	3.509	3.509	3.509	3.509	2.397	3.397	3.397	3.06367	6.2698	0.00866017	3.07978	0.284737	yes	hypothetical protein CHLREDRAFT_176884 [Chlamydomonas reinhardtii]	0	-	-	-
Cre03.g191500			59	59	59	51	51	51	4	5	3	65	66	68	5.671	6.471	5.971	6.03767	5.092	5.892	5.592	5.52533	0.301	0.301	0.301	0.301	5.262	6.262	6.262	5.92867	0.0498537	0.049682	1.0628	0.0918294	yes	protein	5	F:metal ion binding; P:metabolic process; F:phosphoric diester hydrolase activity; F:catalytic activity; F:hydrolase activity	-	-
Cre07.g312580			4	6	6	4	4	4	48	49	47	15	16	18	0.943	1.743	1.243	1.30967	0.657	1.457	1.157	1.09033	5.707	5.707	5.707	5.707	1.949	2.949	2.949	2.61567	4.3576	0.0482459	2.02402	0.119062	yes	---NA---	0	-	-	-
Cre08.g373500			25	23	25	22	22	26	99	100	98	22	23	25	1.614	2.414	1.914	1.98067	1.484	2.284	1.984	1.91733	4.737	4.737	4.737	4.737	1.174	1.174	1.174	1.174	2.39162	0.086073	0.514011	0.0397168	yes	---NA---	0	-	-	-
Cre12.g491350			6	5	6	4	4	4	37	38	36	1	2	4	0.671	1.471	0.971	1.03767	0.561	1.361	1.061	0.994333	3.552	3.552	3.552	3.552	0.111	0.111	0.111	0.111	3.42306	0.0859515	0.0815577	0.00773915	yes	---NA---	0	-	-	-
g4945			1	1	1	0	0	0	14	15	13	3	4	6	0.233	1.033	0.533	0.599667	0	0.8	0.5	0.433333	2.289	2.289	2.289	2.289	0.577	0.577	0.577	0.577	3.81712	0.0824597	0.72125	0.142939	yes	hypothetical protein CHLREDRAFT_171055 [Chlamydomonas reinhardtii]	0	-	-	-
g11851			69	75	69	62	65	60	1	2	0	76	77	79	9.477	10.277	9.777	9.84367	8.895	9.695	9.395	9.32833	0.104	0.104	0.104	0.104	8.513	9.513	9.513	9.17967	0.0105652	0.00646094	0.981227	0.013352	yes	protein	0	-	-	-
Cre08.g362900	PSBP4	Lumenal PsbP-like protein	218	218	231	159	159	159	1	2	0	208	209	211	32.35	33.15	32.65	32.7167	24.56	25.36	25.06	24.9933	0.113	0.113	0.113	0.113	25.742	26.742	26.742	26.4087	0.0034539	0.00123877	1.0545	0.00326771	yes	lumenal -like protein	4	C:oxygen evolving complex; F:calcium ion binding; P:photosynthesis; C:extrinsic to membrane	-	-
Cre06.g260200		Mitochondrial substrate carrier protein, possible tricarboxylate carrier	220	231	225	183	176	183	5	6	4	263	264	266	20.124	20.924	20.424	20.4907	17.484	18.284	17.984	17.9173	0.346	0.346	0.346	0.346	19.879	20.879	20.879	20.5457	0.0168857	0.0127832	1.14193	0.0199653	yes	succinate fumarate mitochondrial transporter-like	6	P:succinate transport; C:mitochondrial inner membrane; P:mitochondrial transport; C:integral to membrane; F:succinate transmembrane transporter activity; C:plastid	-	-
Cre13.g582900			34	35	34	32	31	31	1	2	0	32	33	35	3.931	4.731	4.231	4.29767	3.743	4.543	4.243	4.17633	0.087	0.087	0.087	0.087	3.057	4.057	4.057	3.72367	0.0202435	0.0332597	0.893022	0.0814347	yes	predicted protein [Chlamydomonas reinhardtii]	1	F:heat shock protein binding	-	-
Cre12.g525100	SMC6B	Structural Maintenance of Chromosomes protein	41	41	41	44	44	44	598	599	597	64	65	67	2.208	3.008	2.508	2.57467	2.362	3.162	2.862	2.79533	23.818	23.818	23.818	23.818	2.759	3.759	3.759	3.42567	9.25091	0.0306969	1.1888	0.0404468	yes	structural maintenance of chromosomes protein 6	9	P:gene silencing; P:response to DNA damage stimulus; P:DNA recombination; P:chromosome organization; P:regulation of nucleobase-containing compound metabolic process; P:RNA metabolic process; P:cell cycle process; P:regulation of cellular macromolecule biosynthetic process; P:regulation of gene expression, epigenetic	-	-
g4183			161	163	154	140	140	149	18	19	17	157	158	160	41.595	42.395	41.895	41.9617	37.316	38.116	37.816	37.7493	3.473	3.473	3.473	3.473	33.106	34.106	34.106	33.7727	0.082766	0.0923312	0.894795	0.2003	yes	---NA---	0	-	-	-
g13937			10	7	11	14	11	9	78	79	77	21	22	24	0.537	1.337	0.837	0.903667	0.663	1.463	1.163	1.09633	2.88	2.88	2.88	2.88	0.847	0.847	0.847	0.847	3.18702	0.0353254	0.578947	0.0668657	yes	protein of clr family	2	F:protein kinase activity; P:protein phosphorylation	-	-
Cre12.g522700			7	7	7	3	3	3	84	85	83	25	26	28	0.365	1.165	0.665	0.731667	0.164	0.964	0.664	0.597333	3.314	3.314	3.314	3.314	1.078	1.078	1.078	1.078	4.52938	0.0110916	1.11826	0.0704164	yes	hypothetical protein CHLREDRAFT_150763 [Chlamydomonas reinhardtii]	0	-	-	-
Cre12.g541450			3	3	3	3	3	3	43	44	42	5	6	8	0.635	1.435	0.935	1.00167	0.442	1.242	0.942	0.875333	6.558	6.558	6.558	6.558	0.874	0.874	0.874	0.874	6.54709	0.0378717	0.703704	0.0469976	yes	predicted protein [Chlamydomonas reinhardtii]	0	-	-	-
g1910		Pyruvate-ferredoxin oxidoreductase	24	24	24	19	19	19	651	652	650	94	95	97	1.108	1.908	1.408	1.47467	0.868	1.668	1.368	1.30133	22.661	22.661	22.661	22.661	3.549	4.549	4.549	4.21567	15.3669	0.00238075	2.72722	0.0220198	yes	pyruvate ferredoxin flavodoxin oxidoreductase	7	F:oxidoreductase activity, acting on the aldehyde or oxo group of donors; F:iron ion binding; F:electron carrier activity; F:iron-sulfur cluster binding; P:oxidation-reduction process; F:thiamine pyrophosphate binding; P:electron transport	-	-
Cre04.g218200			39	39	34	25	23	25	2	3	1	70	71	73	2.012	2.812	2.312	2.37867	1.382	2.182	1.882	1.81533	0.08	0.08	0.08	0.08	3.062	4.062	4.062	3.72867	0.0336323	0.0461917	1.86159	0.0326526	yes	protein	0	-	-	-
g17045			22	22	22	15	15	15	126	127	125	19	20	22	2.818	3.618	3.118	3.18467	2.007	2.807	2.507	2.44033	12.205	12.205	12.205	12.205	2.011	3.011	3.011	2.67767	3.83243	0.0412366	1.07268	0.017739	yes	predicted protein [Chlamydomonas reinhardtii]	0	-	-	-
Cre01.g011200			44	41	44	49	49	49	0	1	-1	64	65	67	8.488	9.288	8.788	8.85467	9.873	10.673	10.373	10.3063	0	0	0	0	10.202	11.202	11.202	10.8687	0	0.00557245	1.04956	0.0061776	yes	protein	2	P:RNA splicing, via endonucleolytic cleavage and ligation; P:transcription from RNA polymerase II promoter	-	-
Cre16.g669100	ADH2	Fe alcohol dehydrogenase	51	48	48	67	67	67	3	4	2	78	79	81	6.198	6.998	6.498	6.56467	9.036	9.836	9.536	9.46933	0.293	0.293	0.293	0.293	8.322	9.322	9.322	8.98867	0.0446329	0.0502674	0.947743	0.0435263	yes	hypothetical protein CHLREDRAFT_177883 [Chlamydomonas reinhardtii]	0	-	-	-
g11329			67	61	67	71	71	71	0	1	-1	125	126	128	1.765	2.565	2.065	2.13167	1.954	2.754	2.454	2.38733	0	0	0	0	2.721	3.721	3.721	3.38767	0	0.00212641	1.35113	0.00132436	yes	hypothetical protein VOLCADRAFT_90394 [Volvox carteri f. nagariensis]	0	-	-	-
Cre06.g310500			21	21	18	15	15	15	42	43	41	66	67	69	1.386	2.186	1.686	1.75267	1.034	1.834	1.534	1.46733	2.096	2.096	2.096	2.096	3.599	4.599	4.599	4.26567	1.19589	0.404016	2.50763	0.825257	yes	bzip transcription factor	2	C:mitochondrion; C:plastid	-	-
Cre01.g038900			1	1	1	1	1	1	29	30	28	12	13	15	0.163	0.963	0.463	0.529667	0.17	0.97	0.67	0.603333	3.565	3.565	3.565	3.565	1.612	1.612	1.612	1.612	6.73065	0.0152043	1.66186	0.188991	yes	protein	4	P:protein phosphorylation; F:ATP binding; F:protein serine/threonine kinase activity; P:serine family amino acid metabolic process	EC:2.7.11.0	-
Cre12.g521900			4	4	4	6	6	6	1517	1518	1516	21	22	24	0.381	1.181	0.681	0.747667	0.597	1.397	1.097	1.03033	106.521	106.521	106.521	106.521	1.653	1.653	1.653	1.653	142.471	0.00121078	1.18325	0.00577186	yes	hypothetical protein CHLREDRAFT_150780 [Chlamydomonas reinhardtii]	0	-	-	-
Cre13.g563150	CGLD8	Predicted protein	149	149	138	135	135	135	5	6	4	200	201	203	15.74	16.54	16.04	16.1067	14.896	15.696	15.396	15.3293	0.399	0.399	0.399	0.399	17.372	18.372	18.372	18.0387	0.0247724	0.0174334	1.17049	0.0224405	yes	protein	3	C:mitochondrion; C:chloroplast stroma; C:chloroplast	-	-
Cre09.g410150			300	300	289	300	312	300	15	16	14	154	155	157	23.854	24.654	24.154	24.2207	24.916	25.716	25.416	25.3493	0.902	0.902	0.902	0.902	10.119	11.119	11.119	10.7857	0.0372409	0.0445653	0.432377	0.224702	yes	protein	1	F:calcium ion binding	-	-
g16724			41	45	41	39	39	39	138	139	137	45	46	48	4.592	5.392	4.892	4.95867	4.329	5.129	4.829	4.76233	11.603	11.603	11.603	11.603	4.072	5.072	5.072	4.73867	2.33994	0.144969	0.988887	0.107011	yes	gpcr-type g protein 1	6	C:microsome; F:GTP binding; P:response to abscisic acid stimulus; F:GTPase binding; P:vegetative to reproductive phase transition of meristem; F:abscisic acid binding	-	-
Cre12.g536850			12	14	14	16	13	8	0	1	-1	30	31	33	1.75	2.55	2.05	2.11667	1.958	2.758	2.458	2.39133	0	0	0	0	2.995	3.995	3.995	3.66167	0	0.0731373	1.44851	0.0403749	yes	hypothetical protein VOLCADRAFT_119553 [Volvox carteri f. nagariensis]	0	-	-	-
Cre06.g269865			11	15	11	3	3	3	192	193	191	3	4	6	0.773	1.573	1.073	1.13967	0.22	1.02	0.72	0.653333	9.994	9.994	9.994	9.994	0.116	0.116	0.116	0.116	8.76923	0.00389598	0.113725	0.000191426	yes	glycosyltransferase family 2 protein	6	F:transferase activity; F:nucleotide binding; P:cellular metabolic process; F:catalytic activity; F:coenzyme binding; F:transferase activity, transferring glycosyl groups	-	-
Cre16.g648800			18	18	21	10	10	10	0	1	-1	27	28	30	3.324	4.124	3.624	3.69067	1.929	2.729	2.429	2.36233	0	0	0	0	4.12	5.12	5.12	4.78667	0	0.0477931	1.87615	0.0485925	yes	transcriptional activator fha1	3	F:molecular_function; P:biological_process; C:cellular_component	-	-
Cre08.g384650	ELIP1	EARLY LIGHT-INDUCED PROTEIN 1, CHLOROPLASTIC-RELATED	38	41	38	14	18	16	75	76	74	41	42	44	6.217	7.017	6.517	6.58367	2.734	3.534	3.234	3.16733	19.155	19.955	17.742	18.9507	5.543	6.543	6.043	6.043	2.87844	0.0467537	1.85144	0.0383602	yes	early light-induced protein	5	P:response to UV; P:cellular biosynthetic process; P:pigment biosynthetic process; C:intracellular part; P:response to red or far red light	-	-
Cre03.g173250			60	60	60	56	56	56	488	489	487	58	59	61	9.327	10.127	9.627	9.69367	9.092	9.892	9.592	9.52533	57.359	57.359	57.359	57.359	7.45	8.45	8.45	8.11667	5.91716	0.0462602	0.854226	0.0289733	yes	predicted protein [Chlamydomonas reinhardtii]	0	-	-	-
Cre03.g149200			5	5	5	2	2	2	95	96	94	21	22	24	0.289	1.089	0.589	0.655667	0.121	0.921	0.621	0.554333	4.154	4.154	4.154	4.154	1.004	1.004	1.004	1.004	6.33554	0.00563089	1.09012	0.0452211	yes	transcription factor myb1	1	F:DNA binding	-	-
Cre03.g166000			29	29	29	29	29	29	293	294	292	44	45	47	1.721	2.521	2.021	2.08767	1.797	2.597	2.297	2.23033	13.1	13.1	13.1	13.1	2.157	3.157	3.157	2.82367	6.27495	0.0153158	1.21563	0.0208425	yes	ankyrin-repeat protein	0	-	-	-
Cre12.g539900			16	16	16	28	28	28	134	135	133	32	33	35	1.484	2.284	1.784	1.85067	2.712	3.512	3.212	3.14533	9.325	9.325	9.325	9.325	2.222	3.222	3.222	2.88867	5.03872	0.0203173	0.917426	0.0459357	yes	2-oxoisovalerate dehydrogenase alpha mitochondrial expressed	4	F:alpha-ketoacid dehydrogenase activity; P:branched chain family amino acid catabolic process; F:protein binding; C:mitochondrial alpha-ketoglutarate dehydrogenase complex	-	-
Cre17.g719950			2	2	2	4	4	4	43	44	42	5	6	8	0.133	0.933	0.433	0.499667	0.277	1.077	0.777	0.710333	1.958	1.958	1.958	1.958	0.274	0.274	0.274	0.274	3.91861	0.0196958	0.25441	0.0386419	yes	hypothetical protein CHLREDRAFT_192403 [Chlamydomonas reinhardtii]	0	-	-	-
Cre10.g429350			58	58	58	46	46	46	2	3	1	71	72	74	5.048	5.848	5.348	5.41467	4.182	4.982	4.682	4.61533	0.132	0.132	0.132	0.132	5.107	6.107	6.107	5.77367	0.0243782	0.0199953	1.22581	0.0315545	yes	protein	0	-	-	-
Cre10.g422700			68	68	68	48	48	48	89	90	88	71	72	74	10.69	11.49	10.99	11.0567	7.444	8.244	7.944	7.87733	10.778	10.778	10.778	10.778	9.101	10.101	10.101	9.76767	0.974797	0.503238	1.22525	0.347394	yes	methyltransferase type 11	4	F:methyltransferase activity; F:transferase activity; P:metabolic process; P:methylation	-	-
Cre15.g635350			80	80	89	79	79	79	4	5	3	149	150	152	4.935	5.735	5.235	5.30167	5.155	5.955	5.655	5.58833	0.189	0.189	0.189	0.189	7.485	8.485	8.485	8.15167	0.0356492	0.0289024	1.42485	0.0188671	yes	probable histone-arginine methyltransferase -like	14	P:histone H3-R17 methylation; P:histone H3-R2 methylation; P:regulation of flower development; F:protein-arginine omega-N monomethyltransferase activity; P:peptidyl-arginine methylation, to asymmetrical-dimethyl arginine; P:vegetative to reproductive phase transition of meristem; P:histone H3-R26 methylation; F:histone-arginine N-methyltransferase activity; F:protein heterodimerization activity; …	EC:2.1.1.125; EC:2.1.1.126	-
Cre07.g352300			53	53	53	44	44	44	1	2	0	56	57	59	9.14	9.94	9.44	9.50667	7.925	8.725	8.425	8.35833	0.13	0.13	0.13	0.13	7.98	8.98	8.98	8.64667	0.0136746	0.0117563	1.02923	0.0256745	yes	trna rrna methyltransferase	1	F:transferase activity	-	-
Cre13.g576800			23	22	22	18	18	21	0	1	-1	29	30	32	2.302	3.102	2.602	2.66867	1.967	2.767	2.467	2.40033	0	0	0	0	2.507	3.507	3.507	3.17367	0	0.0308559	1.26744	0.0398642	yes	egl nine-like protein 1	2	F:binding; F:oxidoreductase activity, acting on paired donors, with incorporation or reduction of molecular oxygen	-	-
Cre10.g426450			70	74	70	70	67	70	111	112	110	171	172	174	6.248	7.048	6.548	6.61467	6.34	7.14	6.84	6.77333	7.492	7.492	7.492	7.492	12.244	13.244	13.244	12.9107	1.13263	0.389837	1.8549	0.757597	yes	---NA---	0	-	-	-
Cre08.g360850			10	13	10	9	9	9	21	22	20	10	11	13	0.582	1.382	0.882	0.948667	0.547	1.347	1.047	0.980333	0.88	0.88	0.88	0.88	0.481	0.481	0.481	0.481	0.927618	0.340375	0.35709	0.228712	yes	afg1-like protein	8	P:methylglyoxal catabolic process to D-lactate; P:response to UV-B; F:ATPase activity; F:ATP binding; P:response to sucrose stimulus; P:biological_process; P:flavonoid biosynthetic process; C:mitochondrion	-	-
Cre13.g573100		Protein putatively involved in mitochondrial biogenesis	18	18	18	24	24	24	451	452	450	47	48	50	1.041	1.841	1.341	1.40767	1.631	2.431	2.131	2.06433	21.642	21.642	21.642	21.642	2.419	3.419	3.419	3.08567	15.3744	0.00698593	1.40642	0.0226878	yes	protein	1	C:membrane	-	-
Cre05.g247400	RDP4	Putative rhodanese domain phosphatase	27	27	27	22	22	22	1115	1116	1114	88	89	91	4.256	5.056	4.556	4.62267	3.622	4.422	4.122	4.05533	132.894	132.894	132.894	132.894	11.462	12.462	12.462	12.1287	28.7483	0.0145593	2.81818	0.0454843	yes	rhodanese domain phosphatase	9	F:zinc ion binding; P:M phase of mitotic cell cycle; P:protein dephosphorylation; P:peptidyl-tyrosine dephosphorylation; F:protein tyrosine phosphatase activity; C:intracellular; P:metabolic process; F:nucleotide binding; F:catalytic activity	-	-
g2358			99	110	98	112	123	112	5	6	4	155	156	158	10.739	11.539	11.039	11.1057	12.72	13.52	13.22	13.1533	0.419	0.419	0.419	0.419	13.631	14.631	14.631	14.2977	0.0377285	0.0271683	1.08217	0.0256045	yes	protein kinase domain containing protein	9	F:ATP binding; F:protein kinase activity; P:protein phosphorylation; F:transferase activity, transferring phosphorus-containing groups; F:calcium ion binding; F:nucleotide binding; F:protein serine/threonine kinase activity; F:kinase activity; P:phosphorylation	-	-
Cre09.g395850			3	3	3	3	3	3	41	42	40	2	3	5	0.216	1.016	0.516	0.582667	0.225	1.025	0.725	0.658333	2.227	2.227	2.227	2.227	0.119	0.119	0.119	0.119	3.82208	0.0147075	0.116098	0.00494334	yes	predicted protein [Chlamydomonas reinhardtii]	0	-	-	-
Cre13.g605200			20	20	23	27	27	27	5111	5112	5110	287	288	290	1.636	2.436	1.936	2.00267	2.306	3.106	2.806	2.73933	314.072	314.072	314.072	314.072	19.192	20.192	20.192	19.8587	156.827	0.00421354	6.50097	0.05174	yes	matrix metalloproteinase	12	P:proteolysis; F:hydrolase activity; C:extracellular matrix; F:zinc ion binding; F:metalloendopeptidase activity; P:cellular cell wall organization; C:periplasmic space; F:metallopeptidase activity; C:extracellular region; F:peptidase activity; F:metal ion binding; C:cell wall	-	-
Cre02.g103400			46	46	46	39	39	39	4	5	3	65	66	68	1.996	2.796	2.296	2.36267	1.768	2.568	2.268	2.20133	0.131	0.131	0.131	0.131	2.295	3.295	3.295	2.96167	0.0554458	0.081454	1.2831	0.0919971	yes	hypothetical protein CHLREDRAFT_141868 [Chlamydomonas reinhardtii]	0	-	-	-
Cre10.g458250			12	12	12	13	13	15	214	215	213	24	25	27	2.125	2.925	2.425	2.49167	2.404	3.204	2.904	2.83733	28.383	28.383	28.383	28.383	3.511	4.511	4.511	4.17767	11.3912	0.00622381	1.40793	0.0139813	yes	thioredoxin-like protein	0	-	-	-
Cre07.g351850			137	143	137	122	122	122	5	6	4	137	138	140	25.117	25.917	25.417	25.4837	23.362	24.162	23.862	23.7953	0.693	0.693	0.693	0.693	20.301	21.301	21.301	20.9677	0.0271939	0.017519	0.881591	0.0401287	yes	gcn5-related n-acetyltransferase	2	F:transferase activity; F:N-acetyltransferase activity	-	-
g15192			21	21	23	29	17	29	174	175	173	55	56	58	2.528	3.328	2.828	2.89467	4.291	5.091	4.791	4.72433	18.997	18.997	18.997	18.997	6.659	7.659	7.659	7.32567	6.56276	0.0190533	1.50442	0.0743938	yes	hypothetical protein CHLREDRAFT_195325 [Chlamydomonas reinhardtii]	0	-	-	-
Cre13.g569900			41	41	41	38	38	38	748	749	747	64	65	67	2.016	2.816	2.316	2.38267	1.951	2.751	2.451	2.38433	27.658	27.658	27.658	27.658	2.559	3.559	3.559	3.22567	11.608	0.0259506	1.29371	0.0340454	yes	predicted protein [Chlamydomonas reinhardtii]	0	-	-	-
g1649			41	41	41	47	47	47	5	6	4	210	211	213	3.545	4.345	3.845	3.91167	4.244	5.044	4.744	4.67733	0.327	0.327	0.327	0.327	15.003	16.003	16.003	15.6697	0.0835961	0.151324	3.17268	0.0146532	yes	---NA---	0	-	-	-
g2957			18	18	18	14	14	14	0	1	-1	30	31	33	1.593	2.393	1.893	1.95967	1.295	2.095	1.795	1.72833	0	0	0	0	2.195	3.195	3.195	2.86167	0	0.0462085	1.52506	0.0389911	yes	hypothetical protein CHLREDRAFT_104519 [Chlamydomonas reinhardtii]	0	-	-	-
Cre16.g653250			1	1	1	2	2	2	57	58	56	10	11	13	0.241	1.041	0.541	0.607667	0.503	1.303	1.003	0.936333	10.384	10.384	10.384	10.384	1.991	2.991	2.991	2.65767	17.0883	0.00169223	2.29547	0.0292035	yes	mg2+ transporter -like protein	0	-	-	-
Cre13.g592400	LCI21	Low-CO2-inducible protein	116	116	116	116	116	116	9	10	8	204	205	207	9.596	10.396	9.896	9.96267	10.023	10.823	10.523	10.4563	0.563	0.563	0.563	0.563	13.944	14.944	14.944	14.6107	0.056511	0.0626356	1.38076	0.0478879	yes	low-co2-inducible protein	0	-	-	-
Cre16.g654050			52	50	50	40	41	40	1006	1007	1005	127	128	130	6.792	7.592	7.092	7.15867	5.675	6.475	6.175	6.10833	103.332	103.332	103.332	103.332	14.256	15.256	15.256	14.9227	14.4345	0.0175201	2.35614	0.047592	yes	low co2 inducible protein	0	-	-	-
Cre10.g440900	RRP43	Rrp42-like exosome component	50	50	51	39	43	35	3	4	2	55	56	58	7.872	8.672	8.172	8.23867	6.413	7.213	6.913	6.84633	0.357	0.357	0.357	0.357	7.155	8.155	8.155	7.82167	0.0433323	0.0465525	1.1306	0.0862754	yes	exosome complex component rrp43-like	1	C:intracellular	-	-
Cre05.g236501			30	32	30	46	46	46	3	4	2	66	67	69	0.754	1.554	1.054	1.12067	1.207	2.007	1.707	1.64033	0.057	0.057	0.057	0.057	1.329	1.329	1.329	1.329	0.0508626	0.123794	0.662182	0.0610269	yes	---NA---	0	-	-	-
Cre10.g425650			30	29	29	27	25	27	0	1	-1	35	36	38	5.472	6.272	5.772	5.83867	5.321	6.121	5.821	5.75433	0	0	0	0	5.457	6.457	6.457	6.12367	0	0.0162072	1.05489	0.0255693	yes	predicted protein [Chlamydomonas reinhardtii]	0	-	-	-
Cre16.g674650			50	43	50	41	45	44	3	4	2	74	75	77	11.827	12.627	12.127	12.1937	10.084	10.884	10.584	10.5173	0.548	0.548	0.548	0.548	14.161	15.161	15.161	14.8277	0.0449414	0.0467106	1.39296	0.0488556	yes	isochorismatase hydrolase-like	1	C:mitochondrion	-	-
Cre07.g353150			156	169	156	119	119	119	70	71	69	111	112	114	17.804	18.604	18.104	18.1707	14.186	14.986	14.686	14.6193	6.041	6.041	6.041	6.041	10.468	11.468	11.468	11.1347	0.332459	0.686066	0.765248	0.78699	yes	predicted protein [Chlamydomonas reinhardtii]	0	-	-	-
Cre02.g080800			34	31	31	20	24	20	188	189	187	43	44	46	2.546	3.346	2.846	2.91267	1.458	2.258	1.958	1.89133	11.115	11.115	11.115	11.115	2.918	3.918	3.918	3.58467	3.81609	0.0381854	1.73516	0.042492	yes	hypothetical protein VOLCADRAFT_89961 [Volvox carteri f. nagariensis]	0	-	-	-
Cre06.g304100			37	37	37	32	32	32	2	3	1	61	62	64	4.629	5.429	4.929	4.99567	4.182	4.982	4.682	4.61533	0.189	0.189	0.189	0.189	6.307	7.307	7.307	6.97367	0.0378328	0.0511182	1.46668	0.0429959	yes	adenylyl cyclase-associated	1	P:unidimensional cell growth	-	-
Cre07.g345850			47	47	47	49	49	49	2	3	1	64	65	67	8.128	8.928	8.428	8.49467	9.043	9.843	9.543	9.47633	0.267	0.267	0.267	0.267	9.199	10.199	10.199	9.86567	0.0314315	0.0313887	1.03617	0.0391098	yes	predicted protein [Chlamydomonas reinhardtii]	0	-	-	-
Cre04.g227500	SRR18	Scavenger receptor cysteine rich (SRCR) protein	38	38	38	37	37	37	3	4	2	75	76	78	0.525	1.325	0.825	0.891667	0.534	1.334	1.034	0.967333	0.031	0.031	0.031	0.031	0.857	0.857	0.857	0.857	0.0347664	0.0810728	0.642429	0.0482394	yes	protein	0	-	-	-
Cre15.g639200			9	9	9	8	8	8	74	75	73	23	24	26	0.57	1.37	0.87	0.936667	0.529	1.329	1.029	0.962333	3.494	3.494	3.494	3.494	1.151	1.151	1.151	1.151	3.73025	0.0274994	0.866065	0.0861245	yes	hypothetical protein CHLREDRAFT_179210 [Chlamydomonas reinhardtii]	0	-	-	-
Cre08.g366600			0	0	0	1	1	1	20	21	19	9	10	12	0	0.8	0.3	0.366667	0.056	0.856	0.556	0.489333	0.812	0.812	0.812	0.812	0.4	0.4	0.4	0.4	2.21455	0.0220107	0.46729	0.288507	yes	hypothetical protein CHLREDRAFT_192237 [Chlamydomonas reinhardtii]	0	-	-	-
Cre03.g204300			79	79	79	91	91	91	2	3	1	89	90	92	11.525	12.325	11.825	11.8917	13.714	14.514	14.214	14.1473	0.221	0.221	0.221	0.221	10.488	11.488	11.488	11.1547	0.0185844	0.0111871	0.791512	0.0213784	yes	protein	4	F:ATP binding; F:protein kinase activity; P:protein phosphorylation; F:transferase activity, transferring phosphorus-containing groups	-	-
Cre13.g580150			181	181	181	180	180	180	5	6	4	288	289	291	14.009	14.809	14.309	14.3757	14.714	15.514	15.214	15.1473	0.296	0.296	0.296	0.296	18.367	19.367	19.367	19.0337	0.0205903	0.0169901	1.24836	0.015963	yes	protein	6	P:brassinosteroid biosynthetic process; C:Golgi apparatus; C:plasma membrane; P:acetyl-CoA metabolic process; C:vacuolar membrane; P:sterol biosynthetic process	-	-
Cre10.g417600			25	25	25	33	33	33	0	1	-1	30	31	33	1.851	2.651	2.151	2.21767	2.552	3.352	3.052	2.98533	0	0	0	0	1.835	1.835	1.835	1.835	0	0.0226421	0.547434	0.0353754	yes	predicted protein [Chlamydomonas reinhardtii]	0	-	-	-
Cre16.g649600	PUF4	Puf protein	322	322	322	260	260	260	29	30	28	549	550	552	26.713	27.513	27.013	27.0797	22.529	23.329	23.029	22.9623	1.819	1.819	1.819	1.819	37.361	38.361	38.361	38.0277	0.0671722	0.149488	1.64435	0.131686	yes	protein	1	F:RNA binding	-	-
Cre01.g022200			20	20	20	9	9	9	322	323	321	29	30	32	2.68	3.48	2.98	3.04667	1.26	2.06	1.76	1.69333	32.426	32.426	32.426	32.426	3.211	4.211	4.211	3.87767	10.6431	0.0157142	2.04417	0.0189325	yes	hypothetical protein VOLCADRAFT_92717 [Volvox carteri f. nagariensis]	0	-	-	-
Cre09.g415900		Triose phosphate transporter	58	58	58	45	48	48	1	2	0	51	52	54	13.168	13.968	13.468	13.5347	11.582	12.382	12.082	12.0153	0.175	0.175	0.175	0.175	9.545	10.545	10.545	10.2117	0.0129298	0.00956509	0.851639	0.0310189	yes	nucleotide-sugar transporter family protein	3	C:Golgi apparatus; P:purine nucleobase transport; C:integral to membrane	-	-
Cre07.g314250			17	19	17	20	20	20	32	33	31	18	19	21	1.168	1.968	1.468	1.53467	1.436	2.236	1.936	1.86933	1.559	1.559	1.559	1.559	1.022	1.022	1.022	1.022	1.01586	0.353743	0.457066	0.251132	yes	hypothetical protein CHLREDRAFT_167734 [Chlamydomonas reinhardtii]	0	-	-	-
Cre14.g631000			41	36	36	29	32	29	315	316	314	23	24	26	2.521	3.321	2.821	2.88767	2.121	2.921	2.621	2.55433	16.677	16.677	16.677	16.677	1.331	1.331	1.331	1.331	5.77525	0.0262962	0.455666	0.00695646	yes	predicted protein [Chlamydomonas reinhardtii]	0	-	-	-
Cre09.g414650			67	71	67	75	75	75	59	60	58	106	107	109	2.232	3.032	2.532	2.59867	2.649	3.449	3.149	3.08233	1.509	1.509	1.509	1.509	2.962	3.962	3.962	3.62867	0.580682	0.796365	1.14874	0.880065	yes	protein	1	F:transferase activity, transferring phosphorus-containing groups	-	-
Cre05.g239700			7	8	7	11	13	11	497	498	496	27	28	30	0.67	1.47	0.97	1.03667	1.1	1.9	1.6	1.53333	35.908	35.908	35.908	35.908	2.057	3.057	3.057	2.72367	34.6379	0.00356682	1.60895	0.0159978	yes	hypothetical protein CHLREDRAFT_150908 [Chlamydomonas reinhardtii]	0	-	-	-
g9888			90	90	90	75	75	75	0	1	-1	95	96	98	9.31	10.11	9.61	9.67667	8.103	8.903	8.603	8.53633	0	0	0	0	7.949	8.949	8.949	8.61567	0	0.00111086	1.00517	0.00264161	yes	1-acyl-sn-glycerol-3-phosphate acyltransferase	13	P:phosphatidylglycerol biosynthetic process; P:iron-sulfur cluster assembly; P:isopentenyl diphosphate biosynthetic process, mevalonate-independent pathway; P:chlorophyll biosynthetic process; C:chloroplast envelope; P:carotenoid biosynthetic process; P:thylakoid membrane organization; P:vegetative to reproductive phase transition of meristem; P:ovule development; F:1-acylglycerol-3-phosphate O-a…	EC:2.3.1.51	map00564:Glycerophospholipid metabolism, map00561:Glycerolipid metabolism
Cre06.g255950			102	102	121	96	98	96	16	17	15	214	215	217	10.592	11.392	10.892	10.9587	10.515	11.315	11.015	10.9483	1.269	1.269	1.269	1.269	18.458	19.458	19.458	19.1247	0.115799	0.211627	1.71966	0.129119	yes	u3 small nucleolar rna-associated protein 18 homolog	2	P:nucleotide biosynthetic process; P:heterocycle biosynthetic process	-	-
Cre03.g174900			9	9	9	15	15	15	39	40	38	27	28	30	0.338	1.138	0.638	0.704667	0.588	1.388	1.088	1.02133	1.108	1.108	1.108	1.108	0.838	0.838	0.838	0.838	1.57237	0.0894291	0.603746	0.301268	yes	hypothetical protein VOLCADRAFT_108397 [Volvox carteri f. nagariensis]	0	-	-	-
Cre14.g624850			157	143	157	134	134	134	6	7	5	167	168	170	30.469	31.269	30.769	30.8357	26.757	27.557	27.257	27.1903	0.88	0.88	0.88	0.88	26.3	27.3	27.3	26.9667	0.0285384	0.0200105	0.990674	0.0398755	yes	predicted protein [Chlamydomonas reinhardtii]	0	-	-	-
Cre07.g347400			238	219	238	202	202	221	35	36	34	573	574	576	22.615	23.415	22.915	22.9817	19.535	20.335	20.035	19.9683	2.381	2.381	2.381	2.381	44.867	45.867	45.867	45.5337	0.103604	0.264789	2.25557	0.155528	yes	protein	3	F:nucleic acid binding; P:biological_process; C:intracellular	-	-
Cre03.g183150			21	24	21	14	14	14	124	125	123	31	32	34	1.893	2.693	2.193	2.25967	1.318	2.118	1.818	1.75133	8.454	8.454	8.454	8.454	2.31	3.31	3.31	2.97667	3.74126	0.0389706	1.5628	0.0483081	yes	astacin family metalloendopeptidase farm-1	2	F:metal ion binding; F:peptidase activity	-	-
Cre12.g559350			40	45	40	36	39	36	0	1	-1	60	61	63	5.526	6.326	5.826	5.89267	5.195	5.995	5.695	5.62833	0	0	0	0	6.736	7.736	7.736	7.40267	0	0.00745958	1.29041	0.00770964	yes	uncharacterized oxidoreductase -like	4	P:oxidation-reduction process; F:oxidoreductase activity; P:metabolic process; F:nucleotide binding	-	-
Cre06.g296200			154	165	158	117	121	117	2	3	1	130	131	133	13.637	14.437	13.937	14.0037	10.548	11.348	11.048	10.9813	0.131	0.131	0.131	0.131	9.129	10.129	10.129	9.79567	0.00935469	0.00328716	0.89258	0.012259	yes	protein kinase domain containing protein	2	F:binding; F:transferase activity, transferring phosphorus-containing groups	-	-
g2979			45	48	48	31	34	32	487	488	486	54	55	57	4.83	5.63	5.13	5.19667	3.4	4.2	3.9	3.83333	38.188	38.188	38.188	38.188	4.512	5.512	5.512	5.17867	7.34856	0.0449217	1.31238	0.0368693	yes	alpha beta hydrolase fold protein	3	F:hydrolase activity; P:metabolic process; F:catalytic activity	-	-
Cre03.g201750			288	288	288	248	248	248	6	7	5	318	319	321	53.253	54.053	53.553	53.6197	47.898	48.698	48.398	48.3313	0.839	0.839	0.839	0.839	48.589	49.589	49.589	49.2557	0.0156472	0.014125	1.0183	0.0244404	yes	hypothetical protein CHLREDRAFT_190583 [Chlamydomonas reinhardtii]	0	-	-	-
Cre08.g369950			44	39	45	46	45	46	3	4	2	64	65	67	1.79	2.59	2.09	2.15667	1.87	2.67	2.37	2.30333	0.09	0.09	0.09	0.09	2.104	3.104	3.104	2.77067	0.0417311	0.057235	1.16255	0.0644273	yes	---NA---	0	-	-	-
g2099			54	56	55	61	64	61	3	4	2	76	77	79	2.173	2.973	2.473	2.53967	2.473	3.273	2.973	2.90633	0.088	0.088	0.088	0.088	2.437	3.437	3.437	3.10367	0.0346502	0.0367149	1.05011	0.0459687	yes	---NA---	0	-	-	-
g16815	DCL2	Dicer-like protein	6	4	6	8	8	8	58	59	57	40	41	43	0.126	0.926	0.426	0.492667	0.176	0.976	0.676	0.609333	0.923	0.923	0.923	0.923	0.695	0.695	0.695	0.695	1.87348	0.0232011	0.71209	0.304274	yes	dicer-like protein	7	F:helicase activity; P:rRNA catabolic process; F:RNA binding; F:ATP binding; F:ribonuclease III activity; P:RNA processing; P:regulation of RNA metabolic process	EC:3.1.26.3	-
Cre02.g099050			1	1	1	2	3	3	24	25	23	9	10	12	0.049	0.849	0.349	0.415667	0.154	0.954	0.654	0.587333	0.893	0.893	0.893	0.893	0.366	0.366	0.366	0.366	2.14836	0.0387981	0.383648	0.225889	yes	hypothetical protein CHLREDRAFT_141946 [Chlamydomonas reinhardtii]	0	-	-	-
g14831			0	0	0	0	0	0	2	3	1	2	3	5	0	0.8	0.3	0.366667	0	0.8	0.5	0.433333	0.442	0.442	0.442	0.442	0.483	0.483	0.483	0.483	1.20545	0.453403	0.60375	0.877846	yes	---NA---	0	-	-	-
g6931			38	41	38	32	33	3130	26	27	25	43	44	46	6.37	7.17	6.67	6.73667	5.603	6.403	6.103	6.03633	3.296	3.296	3.296	3.296	5.957	6.957	6.957	6.62367	0.489263	1	1.08652	0.873326	yes	heme-binding protein 2-like	2	F:molecular_function; P:biological_process	-	-
Cre10.g427750			23	23	23	26	26	26	1	2	0	49	50	52	1.487	2.287	1.787	1.85367	1.756	2.556	2.256	2.18933	0.049	0.049	0.049	0.049	2.618	3.618	3.618	3.28467	0.0264341	0.0707509	1.41549	0.0368767	yes	kinesin-like protein kif9	7	F:ATP binding; F:nucleotide binding; F:microtubule motor activity; P:microtubule-based movement; C:microtubule; C:cytoplasm; C:cytoskeleton	-	-
g16852			20	20	20	22	22	22	322	323	321	40	41	43	1.876	2.676	2.176	2.24267	2.057	2.857	2.557	2.49033	22.27	22.27	22.27	22.27	2.868	3.868	3.868	3.53467	9.93014	0.0123503	1.35387	0.0260745	yes	ein3-binding f-box protein 1-like	4	P:response to ethylene stimulus; C:SCF ubiquitin ligase complex; C:nucleus; P:response to auxin stimulus	-	-
g927			1	1	1	1	1	1	34	35	33	2	3	5	0.26	1.06	0.56	0.626667	0	0.8	0.5	0.433333	4.318	4.318	4.318	4.318	0.429	0.429	0.429	0.429	6.89043	0.0152579	0.53625	0.0188011	yes	---NA---	0	-	-	-
Cre14.g626500			182	182	182	147	147	147	11	12	10	210	211	213	15.867	16.667	16.167	16.2337	13.386	14.186	13.886	13.8193	0.725	0.725	0.725	0.725	14.913	15.913	15.913	15.5797	0.0446603	0.0478531	1.12174	0.0773217	yes	wd40 repeat-like protein	0	-	-	-
g11558			12	11	12	11	13	11	206	207	205	24	25	27	1.081	1.881	1.381	1.44767	1.035	1.835	1.535	1.46833	14.035	14.035	14.035	14.035	1.787	1.787	1.787	1.787	9.69491	0.00612123	0.973842	0.0139224	yes	hypothetical protein CHLREDRAFT_193327 [Chlamydomonas reinhardtii]	0	-	-	-
g2953			45	43	39	30	36	30	138	139	137	38	39	41	2.317	3.117	2.617	2.68367	1.688	2.488	2.188	2.12133	5.296	5.296	5.296	5.296	1.647	1.647	1.647	1.647	1.97342	0.142509	0.661977	0.0714161	yes	rrp6-like protein 3	8	P:nucleobase-containing compound metabolic process; F:nucleic acid binding; F:exonuclease activity; F:nucleotide binding; P:cellular metabolic process; F:catalytic activity; F:3'-5' exonuclease activity; C:intracellular	-	-
Cre07.g316600		Dual-specificity protein phosphatase	61	67	61	54	49	45	4	5	3	70	71	73	7.577	8.377	7.877	7.94367	6.358	7.158	6.858	6.79133	0.376	0.376	0.376	0.376	6.98	7.98	7.98	7.64667	0.0473333	0.0463469	1.11484	0.0798246	yes	dual specificity catalytic domain containing protein	7	P:peptidyl-tyrosine dephosphorylation; P:inactivation of MAPK activity; F:protein tyrosine phosphatase activity; F:protein tyrosine/serine/threonine phosphatase activity; F:MAP kinase phosphatase activity; F:kinase activity; P:tyrosine metabolic process	EC:3.1.3.48	-
g15447			50	50	53	29	32	27	3	4	2	64	65	67	3.108	3.908	3.408	3.47467	1.883	2.683	2.383	2.31633	0.141	0.141	0.141	0.141	3.287	4.287	4.287	3.95367	0.0405794	0.0462776	1.59784	0.0644147	yes	protein of clr family	0	-	-	-
Cre17.g734150			65	70	70	75	75	75	5	6	4	119	120	122	8.629	9.429	8.929	8.99567	9.657	10.457	10.157	10.0903	0.466	0.466	0.466	0.466	12.122	13.122	13.122	12.7887	0.0518027	0.0525241	1.25485	0.0417636	yes	protein	0	-	-	-
Cre03.g148350			10	12	10	15	15	15	417	418	416	37	38	40	1.541	2.341	1.841	1.90767	2.414	3.214	2.914	2.84733	48.459	48.459	48.459	48.459	4.71	4.71	4.71	4.71	25.4022	0.00448737	1.46546	0.0226299	yes	protein	0	-	-	-
g11754			31	31	31	38	38	38	0	1	-1	31	32	34	1.829	2.629	2.129	2.19567	2.341	3.141	2.841	2.77433	0	0	0	0	1.511	1.511	1.511	1.511	0	0.0142717	0.481057	0.0324812	yes	predicted protein [Chlamydomonas reinhardtii]	0	-	-	-
g4472			42	49	42	55	55	55	225	226	224	52	53	55	4.663	5.463	4.963	5.02967	6.177	6.977	6.677	6.61033	18.661	18.661	18.661	18.661	4.887	5.887	5.887	5.55367	3.71019	0.0515759	0.843772	0.046192	yes	universal stress protein family	3	C:flagellum; P:response to stress; P:response to antibiotic	-	-
Cre16.g668700			35	35	35	41	41	41	21	22	20	19	20	22	2.386	3.186	2.686	2.75267	3.097	3.897	3.597	3.53033	1.148	1.148	1.148	1.148	1.076	1.076	1.076	1.076	0.41705	0.941343	0.27611	0.483782	yes	hypothetical protein CHLREDRAFT_193624 [Chlamydomonas reinhardtii]	0	-	-	-
Cre12.g495950			49	51	49	37	37	37	600	601	599	92	93	95	3.953	4.753	4.253	4.31967	3.097	3.897	3.597	3.53033	37.113	37.113	37.113	37.113	6.125	7.125	7.125	6.79167	8.59164	0.0324869	1.82833	0.05668	yes	predicted protein [Chlamydomonas reinhardtii]	0	-	-	-
Cre10.g429601			62	62	62	56	56	56	4	5	3	65	66	68	4.648	5.448	4.948	5.01467	4.307	5.107	4.807	4.74033	0.227	0.227	0.227	0.227	4.027	5.027	5.027	4.69367	0.0452672	0.0450036	0.984335	0.0920034	yes	deoxyribonuclease	2	F:endodeoxyribonuclease activity, producing 5'-phosphomonoesters; F:hydrolase activity	-	-
g13819			65	68	68	50	50	50	3	4	2	62	63	65	4.079	4.879	4.379	4.44567	3.18	3.98	3.68	3.61333	0.138	0.138	0.138	0.138	3.069	4.069	4.069	3.73567	0.0310415	0.0244313	1.02236	0.0687913	yes	predicted protein [Chlamydomonas reinhardtii]	0	-	-	-
Cre13.g602600			68	66	68	54	50	50	2	3	1	43	44	46	10.399	11.199	10.699	10.7657	8.104	8.904	8.604	8.53733	0.25	0.25	0.25	0.25	5.456	6.456	6.456	6.12267	0.023222	0.0143156	0.725067	0.0850315	yes	hypothetical protein VOLCADRAFT_105953 [Volvox carteri f. nagariensis]	0	-	-	-
Cre15.g638000		RAP-domain containing protein	43	40	40	35	35	35	3	4	2	64	65	67	1.905	2.705	2.205	2.27167	1.741	2.541	2.241	2.17433	0.108	0.108	0.108	0.108	2.519	3.519	3.519	3.18567	0.0475422	0.0727061	1.38489	0.0649781	yes	protein of clr family	0	-	-	-
g3812			0	0	0	0	0	0	16	17	15	1	2	4	0	0.8	0.3	0.366667	0	0.8	0.5	0.433333	0.328	0.328	0.328	0.328	0.022	0.022	0.022	0.022	0.894545	0.0440527	0.0275	0.07367	yes	gag-pol polyprotein	5	F:nucleic acid binding; P:DNA integration; F:zinc ion binding; P:proteolysis; F:aspartic-type endopeptidase activity	-	-
Cre16.g675250			17	14	17	11	8	11	0	1	-1	28	29	31	2.131	2.931	2.431	2.49767	1.44	2.24	1.94	1.87333	0	0	0	0	2.901	3.901	3.901	3.56767	0	0.0527077	1.74152	0.0455767	yes	plastidial lipoyltransferase 2-like	7	F:lipoyltransferase activity; P:methylglyoxal catabolic process to D-lactate; F:octanoyltransferase activity; P:cellular protein modification process; C:plastid; P:lipoate biosynthetic process; P:acyl-carrier-protein biosynthetic process	-	-
g18060			22	23	23	29	31	29	0	1	-1	37	38	40	2.646	3.446	2.946	3.01267	3.485	4.285	3.985	3.91833	0	0	0	0	3.517	4.517	4.517	4.18367	0	0.0263783	1.05414	0.0235372	yes	actin-related protein 2 3 complex subunit 2-like	6	P:regulation of actin filament polymerization; C:cytoskeleton; C:Arp2/3 protein complex; P:actin filament organization; P:trichome morphogenesis; F:structural molecule activity	-	-
Cre10.g463400			0	0	0	0	0	0	29	30	28	7	8	10	0	0.8	0.3	0.366667	0	0.8	0.5	0.433333	2.557	2.557	2.557	2.557	0.674	0.674	0.674	0.674	6.97364	0.00471405	0.8425	0.0871627	yes	predicted protein [Chlamydomonas reinhardtii]	0	-	-	-
Cre02.g104750			78	78	78	53	53	53	799	800	798	56	57	59	5.659	6.459	5.959	6.02567	4.016	4.816	4.516	4.44933	43.779	43.779	43.779	43.779	3.357	4.357	4.357	4.02367	7.26542	0.0403927	0.904693	0.0165644	yes	predicted protein [Chlamydomonas reinhardtii]	0	-	-	-
Cre12.g544662			54	54	56	65	68	65	66	67	65	23	24	26	4.83	5.63	5.13	5.19667	5.979	6.779	6.479	6.41233	4.464	4.464	4.464	4.464	1.7	1.7	1.7	1.7	0.859012	0.553052	0.250774	0.096231	yes	predicted protein [Chlamydomonas reinhardtii]	0	-	-	-
Cre16.g659800			59	59	59	64	64	64	3	4	2	66	67	69	6.3	7.1	6.6	6.66667	7.138	7.938	7.638	7.57133	0.242	0.242	0.242	0.242	5.823	6.823	6.823	6.48967	0.0363	0.0355989	0.859536	0.0647386	yes	hypothetical protein CHLREDRAFT_205942 [Chlamydomonas reinhardtii]	0	-	-	-
Cre08.g358800			38	38	38	35	35	35	4	5	3	50	51	53	3.292	4.092	3.592	3.65867	3.167	3.967	3.667	3.60033	0.262	0.262	0.262	0.262	3.579	4.579	4.579	4.24567	0.0716108	0.118366	1.15427	0.149078	yes	aminotransferase-like protein	3	P:metabolic process; F:catalytic activity; F:pyridoxal phosphate binding	-	-
Cre13.g579400	ERM8	ERD4-related membrane protein	39	42	43	43	40	40	3	4	2	41	42	44	1.169	1.969	1.469	1.53567	1.19	1.99	1.69	1.62333	0.068	0.068	0.068	0.068	0.966	0.966	0.966	0.966	0.0442804	0.0672576	0.485427	0.147385	yes	erd4-related membrane protein	1	C:membrane	-	-
Cre17.g697600			9	9	9	17	17	17	251	252	250	30	31	33	0.73	1.53	1.03	1.09667	1.356	2.156	1.856	1.78933	15.395	15.395	15.395	15.395	2.011	3.011	3.011	2.67767	14.038	0.00454808	1.39657	0.0229112	yes	protein	7	P:oxidation-reduction process; F:oxidoreductase activity, acting on paired donors, with incorporation or reduction of molecular oxygen, reduced ascorbate as one donor, and incorporation of one atom of oxygen; F:dopamine beta-monooxygenase activity; F:copper ion binding; F:catalytic activity; F:monooxygenase activity; P:catecholamine metabolic process	-	-
Cre01.g044950			0	0	0	0	0	0	17	18	16	1	2	4	0	0.8	0.3	0.366667	0	0.8	0.5	0.433333	0.869	0.869	0.869	0.869	0.056	0.056	0.056	0.056	2.37	0.0454049	0.07	0.0752493	yes	protein	0	-	-	-
Cre17.g737650			2	2	2	0	0	0	32	33	31	4	5	7	0.311	1.111	0.611	0.677667	0	0.8	0.5	0.433333	3.65	3.65	3.65	3.65	0.515	0.515	0.515	0.515	5.38613	0.029103	0.64375	0.0427154	yes	tigr00027 family	3	F:methyltransferase activity; P:methylation; F:transferase activity	-	-
g16935			61	65	61	123	123	132	18	19	17	358	359	361	4.193	4.993	4.493	4.55967	8.83	9.63	9.33	9.26333	0.936	0.936	0.936	0.936	20.333	21.333	21.333	20.9997	0.205278	0.505867	2.21526	0.0841809	yes	zinc finger protein 862	10	C:nucleus; F:nucleic acid binding; F:molecular_function; F:protein dimerization activity; C:cellular_component; P:regulation of transcription, DNA-dependent; P:transcription, DNA-dependent; F:metal ion binding; P:biological_process; C:intracellular	-	-
Cre06.g269850			19	18	18	26	26	26	186	187	185	35	36	38	1.735	2.535	2.035	2.10167	2.152	2.952	2.652	2.58533	13.939	13.939	13.939	13.939	2.778	3.778	3.778	3.44467	6.63236	0.0117663	1.27981	0.0266173	yes	---NA---	0	-	-	-
Cre16.g655450			16	16	20	21	21	19	19988	19989	19987	45	46	48	0.811	1.611	1.111	1.17767	1.059	1.859	1.559	1.49233	89.375	89.375	89.375	89.375	1.844	1.844	1.844	1.844	75.8916	0.00115266	0.991931	0.00358696	yes	atp-binding cassette transporter	4	F:nucleoside-triphosphatase activity; C:cell part; P:cellular process; P:defense response	EC:3.6.1.15	map00230:Purine metabolism, map00730:Thiamine metabolism
Cre07.g333050			0	0	0	1	1	1	4	5	3	8	9	11	0	0.8	0.3	0.366667	0.166	0.966	0.666	0.599333	0.481	0.481	0.481	0.481	1.051	1.051	1.051	1.051	1.31182	0.173489	1.08799	1	yes	hypothetical protein CHLREDRAFT_144307 [Chlamydomonas reinhardtii]	0	-	-	-
Cre06.g291950			7	7	7	6	6	6	93	94	92	21	22	24	0.29	1.09	0.59	0.656667	0.26	1.06	0.76	0.693333	2.823	2.823	2.823	2.823	0.686	0.686	0.686	0.686	4.29898	0.00965056	0.64717	0.0442207	yes	predicted protein [Chlamydomonas reinhardtii]	0	-	-	-
Cre10.g448200			33	33	33	24	24	24	154	155	153	69	70	72	2.535	3.335	2.835	2.90167	1.926	2.726	2.426	2.35933	9.468	9.468	9.468	9.468	4.38	5.38	5.38	5.04667	3.26295	0.09633	1.97359	0.187166	yes	adp-ribosylation factor	4	P:cellular response to stimulus; P:Golgi vesicle transport; P:cell communication; F:nucleotide binding	-	-
Cre01.g003850		Cytochrome P450, CYP197 superfamily	240	240	235	335	335	335	13	14	12	247	248	250	17.209	18.009	17.509	17.5757	25.016	25.816	25.516	25.4493	0.705	0.705	0.705	0.705	14.399	15.399	15.399	15.0657	0.0401123	0.0274684	0.596491	0.0586247	yes	cytochrome p450	6	F:heme binding; F:oxidoreductase activity, acting on paired donors, with incorporation or reduction of molecular oxygen; F:monooxygenase activity; F:electron carrier activity; P:oxidation-reduction process; P:electron transport	-	-
Cre10.g456500			105	112	105	104	109	104	16	17	15	175	176	178	3.061	3.861	3.361	3.42767	3.167	3.967	3.667	3.60033	0.353	0.353	0.353	0.353	4.215	5.215	5.215	4.88167	0.102986	0.179112	1.3146	0.152363	yes	---NA---	0	-	-	-
g16305			42	44	42	36	34	34	2	3	1	54	55	57	2.039	2.839	2.339	2.40567	1.724	2.524	2.224	2.15733	0.073	0.073	0.073	0.073	2.126	3.126	3.126	2.79267	0.030345	0.0418412	1.23851	0.057582	yes	cyclic nucleotide-binding protein	8	F:voltage-gated potassium channel activity; C:integral to membrane; C:membrane; P:transmembrane transport; P:potassium ion transport; P:ion transport; F:ion channel activity; P:transport	-	-
Cre08.g358450			0	0	0	3	3	3	20	21	19	1	2	4	0	0.8	0.3	0.366667	0.648	1.448	1.148	1.08133	3.127	3.127	3.127	3.127	0.171	0.171	0.171	0.171	8.52818	0.0150767	0.118094	0.0270403	yes	---NA---	0	-	-	-
Cre11.g481313			13	19	18	23	25	23	252	253	251	32	33	35	1.114	1.914	1.414	1.48067	1.487	2.287	1.987	1.92033	11.793	11.793	11.793	11.793	1.636	1.636	1.636	1.636	7.96466	0.00812488	0.715348	0.0151367	yes	protein	0	-	-	-
Cre03.g200500			22	23	23	24	24	24	165	166	164	30	31	33	1.104	1.904	1.404	1.47067	1.204	2.004	1.704	1.63733	5.99	5.99	5.99	5.99	1.19	1.19	1.19	1.19	4.07298	0.0313611	0.593812	0.0310201	yes	hypothetical protein CHLREDRAFT_190604 [Chlamydomonas reinhardtii]	0	-	-	-
Cre17.g739515			5	5	5	16	16	16	65	66	64	41	42	44	0.531	1.331	0.831	0.897667	1.774	2.574	2.274	2.20733	5.218	5.218	5.218	5.218	3.597	4.597	4.597	4.26367	5.81285	0.0129307	1.78594	0.263814	yes	---NA---	0	-	-	-
Cre04.g228050			99	98	89	88	89	79	62	63	61	26	27	29	12.985	13.785	13.285	13.3517	12.179	12.979	12.679	12.6123	6.212	6.212	6.212	6.212	2.847	3.847	3.847	3.51367	0.46526	0.957701	0.296402	0.133234	yes	---NA---	0	-	-	-
g10093			22	22	22	30	30	30	8	9	7	70	71	73	1.503	2.303	1.803	1.86967	2.069	2.869	2.569	2.50233	0.413	0.413	0.413	0.413	3.781	4.781	4.781	4.44767	0.220895	0.609939	1.66643	0.211135	yes	transcription factor jumonji domain-containing protein	4	P:regulation of transcription, DNA-dependent; F:molecular_function; P:biological_process; C:cellular_component	-	-
g683			7	7	7	17	17	17	3	4	2	53	54	56	0.207	1.007	0.507	0.573667	0.525	1.325	1.025	0.958333	0.067	0.067	0.067	0.067	1.294	1.294	1.294	1.294	0.116793	0.857476	0.976604	0.0965895	yes	protein	8	F:kinase activity; F:ATP binding; F:protein kinase activity; P:phosphorylation; F:nucleotide binding; P:protein phosphorylation; F:transferase activity, transferring phosphorus-containing groups; F:protein serine/threonine kinase activity	-	-
Cre02.g111350			34	34	34	23	23	23	8	9	7	54	55	57	2.686	3.486	2.986	3.05267	1.898	2.698	2.398	2.33133	0.478	0.478	0.478	0.478	3.525	4.525	4.525	4.19167	0.156584	0.347401	1.67717	0.314471	yes	protein	6	F:zinc ion binding; F:DNA binding; P:response to abscisic acid stimulus; P:response to water deprivation; F:nucleotide binding; C:CUL4-RING ubiquitin ligase complex	-	-
g10591			56	56	56	56	56	56	293	294	292	42	43	45	3.342	4.142	3.642	3.70867	3.491	4.291	3.991	3.92433	13.371	13.371	13.371	13.371	2.109	3.109	3.109	2.77567	3.60534	0.0753725	0.72454	0.0293394	yes	predicted protein [Chlamydomonas reinhardtii]	1	F:monooxygenase activity	-	-
Cre08.g372750			40	40	40	33	33	33	2	3	1	68	69	71	3.85	4.65	4.15	4.21667	3.317	4.117	3.817	3.75033	0.146	0.146	0.146	0.146	5.408	6.408	6.408	6.07467	0.0346245	0.0443664	1.55647	0.0350832	yes	hypothetical protein VOLCADRAFT_103388 [Volvox carteri f. nagariensis]	0	-	-	-
Cre13.g592250			24	24	24	27	25	27	77	78	76	49	50	52	2.852	3.652	3.152	3.21867	3.352	4.152	3.852	3.78533	6.92	6.92	6.92	6.92	4.812	5.812	5.812	5.47867	2.14996	0.155311	1.39981	0.283915	yes	predicted protein [Chlamydomonas reinhardtii]	0	-	-	-
Cre13.g591600	CYG40	Adenylate/guanylate cyclase	1	1	1	1	1	1	32	33	31	3	4	6	0.055	0.855	0.355	0.421667	0	0.8	0.5	0.433333	1.282	1.282	1.282	1.282	0.136	0.136	0.136	0.136	3.04032	0.0230801	0.17	0.0426846	yes	guanylate cyclase	8	P:intracellular signal transduction; C:intracellular; P:cyclic nucleotide biosynthetic process; P:cellular protein modification process; F:phosphorus-oxygen lyase activity; F:ATP binding; F:tubulin-tyrosine ligase activity; P:tyrosine metabolic process	EC:6.3.2.25	-
Cre13.g579550	CGL27	Predicted protein	239	247	252	199	231	210	5	6	4	216	217	219	46.268	47.068	46.568	46.6347	38.74	39.54	39.24	39.1733	0.708	0.708	0.708	0.708	32.97	33.97	33.97	33.6367	0.0151818	0.00966402	0.85913	0.0265789	yes	protein	7	P:cellular biosynthetic process; P:cellular macromolecule metabolic process; P:cellular carbohydrate metabolic process; P:plastid organization; P:nucleobase-containing compound metabolic process; C:chloroplast stroma; P:small molecule metabolic process	-	-
Cre16.g688500			24	24	24	20	20	20	108	109	107	26	27	29	1.28	2.08	1.58	1.64667	1.114	1.914	1.614	1.54733	4.354	4.354	4.354	4.354	1.146	1.146	1.146	1.146	2.64413	0.0672848	0.598746	0.0458536	yes	hypothetical protein VOLCADRAFT_93068 [Volvox carteri f. nagariensis]	0	-	-	-
Cre01.g051600			6	6	6	12	12	12	56	57	55	24	25	27	1.13	1.93	1.43	1.49667	2.163	2.963	2.663	2.59633	7.972	7.972	7.972	7.972	3.734	4.734	4.734	4.40067	5.3265	0.0259214	1.59771	0.154703	yes	predicted protein [Chlamydomonas reinhardtii]	0	-	-	-
Cre14.g626800			29	29	29	14	14	14	1	2	0	36	37	39	1.104	1.904	1.404	1.47067	0.557	1.357	1.057	0.990333	0.029	0.029	0.029	0.029	1.132	1.132	1.132	1.132	0.0197189	0.0465165	0.834193	0.0671559	yes	---NA---	0	-	-	-
Cre06.g295050			46	47	46	69	64	66	363	364	362	85	86	88	2.087	2.887	2.387	2.45367	3.114	3.914	3.614	3.54733	13.339	13.339	13.339	13.339	3.285	4.285	4.285	3.95167	5.43635	0.0473052	1.09479	0.0819974	yes	hypothetical protein VOLCADRAFT_98367 [Volvox carteri f. nagariensis]	0	-	-	-
Cre07.g336900			243	243	243	193	193	193	6524	6525	6523	171	172	174	26.294	27.094	26.594	26.6607	21.813	22.613	22.313	22.2463	533.057	533.057	533.057	533.057	15.2	16.2	16.2	15.8667	19.9941	0.044478	0.716402	0.0244351	yes	predicted protein [Chlamydomonas reinhardtii]	0	-	-	-
g2885			35	35	35	33	33	33	5	6	4	51	52	54	0.845	1.645	1.145	1.21167	0.832	1.632	1.332	1.26533	0.091	0.091	0.091	0.091	1.017	1.017	1.017	1.017	0.0751032	0.182214	0.623162	0.190195	yes	---NA---	0	-	-	-
g16740			51	51	51	52	52	52	2327	2328	2326	140	141	143	1.352	2.152	1.652	1.71867	1.385	2.185	1.885	1.81833	46.05	46.05	46.05	46.05	3.001	4.001	4.001	3.66767	26.794	0.0163846	1.83112	0.0399213	yes	large extracellular alpha-helical protein	2	P:negative regulation of endopeptidase activity; F:endopeptidase inhibitor activity	-	-
Cre03.g188400	RBOL2	Respiratory burst oxidase	4	4	4	4	4	4	222	223	221	183	184	186	0.304	1.104	0.604	0.670667	0.318	1.118	0.818	0.751333	12.774	12.774	12.774	12.774	1.507	2.507	2.507	2.17367	19.0467	0.000548401	2.2424	0.0369193	yes	ferric reductase like transmembrane component family protein	3	C:integral to membrane; F:oxidoreductase activity; P:oxidation-reduction process	-	-
Cre10.g426643			19	19	19	26	26	26	140	141	139	49	50	52	3.043	3.843	3.343	3.40967	4.35	5.15	4.85	4.78333	16.955	16.955	16.955	16.955	6.485	7.485	7.485	7.15167	4.97263	0.0255148	1.4534	0.0919119	yes	---NA---	0	-	-	-
Cre02.g085700			33	33	33	40	40	40	1393	1394	1392	41	42	44	2.035	2.835	2.335	2.40167	2.576	3.376	3.076	3.00933	64.907	64.907	64.907	64.907	2.089	3.089	3.089	2.75567	27.0258	0.0124561	0.914988	0.0120997	yes	predicted protein [Chlamydomonas reinhardtii]	0	-	-	-
g15765			7	7	7	9	9	9	167	168	166	43	44	46	0.381	1.181	0.681	0.747667	0.511	1.311	1.011	0.944333	6.495	6.495	6.495	6.495	1.842	1.842	1.842	1.842	8.68703	0.00272116	1.40503	0.0551919	yes	hypothetical protein CHLREDRAFT_151627 [Chlamydomonas reinhardtii]	0	-	-	-
Cre13.g578600			72	72	72	83	83	83	6	7	5	78	79	81	3.895	4.695	4.195	4.26167	4.756	5.556	5.256	5.18933	0.207	0.207	0.207	0.207	3.445	4.445	4.445	4.11167	0.0485725	0.0640174	0.800036	0.119406	yes	predicted protein [Chlamydomonas reinhardtii]	0	-	-	-
Cre02.g141900			74	74	74	52	52	52	3	4	2	68	69	71	14.273	15.073	14.573	14.6397	10.767	11.567	11.267	11.2003	0.45	0.45	0.45	0.45	10.975	11.975	11.975	11.6417	0.0307384	0.0228587	1.03527	0.0624185	yes	coated vesicle membrane	8	C:integral to membrane; P:transport; F:receptor activity; C:membrane; P:sphingoid biosynthetic process; C:vacuole; P:sterol biosynthetic process; C:Golgi apparatus	-	-
Cre02.g091193			40	40	40	23	23	23	105	106	104	22	23	25	16.048	16.848	16.348	16.4147	9.967	10.767	10.467	10.4003	33.78	33.78	33.78	33.78	7.168	8.168	8.168	7.83467	2.05792	0.178848	0.758614	0.0359475	yes	protein	1	F:binding	-	-
Cre12.g498300			29	34	29	33	32	41	759	760	758	57	58	60	4.662	5.462	4.962	5.02867	5.541	6.341	6.041	5.97433	92.264	92.264	92.264	92.264	7.572	8.572	8.572	8.23867	18.3476	0.0213947	1.35184	0.0369052	yes	hypothetical protein CHLREDRAFT_194660 [Chlamydomonas reinhardtii]	0	-	-	-
g16779			33	33	33	45	45	45	2	3	1	70	71	73	1.104	1.904	1.404	1.47067	1.572	2.372	2.072	2.00533	0.051	0.051	0.051	0.051	1.88	1.88	1.88	1.88	0.0346782	0.0664394	0.79258	0.0341276	yes	beta-lactamase protein	0	-	-	-
Cre14.g615600			33	33	33	18	18	18	29	30	28	49	50	52	3.499	4.299	3.799	3.86567	1.993	2.793	2.493	2.42633	2.325	2.325	2.325	2.325	4.118	5.118	5.118	4.78467	0.601449	0.868852	1.83244	0.888204	yes	lipase serine	0	-	-	-
g9793			53	59	64	59	49	56	3	4	2	73	74	76	4.928	5.728	5.228	5.29467	5.147	5.947	5.647	5.58033	0.189	0.189	0.189	0.189	4.969	5.969	5.969	5.63567	0.0356963	0.0331821	1.0037	0.0501821	yes	nuclear-interacting partner of alk	3	F:zinc ion binding; P:biological_process; C:nucleus	-	-
g2856			54	50	50	32	34	32	2	3	1	36	37	39	6.211	7.011	6.511	6.57767	4.152	4.952	4.652	4.58533	0.188	0.188	0.188	0.188	3.695	4.695	4.695	4.36167	0.0285816	0.0292509	0.948102	0.11998	yes	hypothetical protein CHLREDRAFT_95378 [Chlamydomonas reinhardtii]	0	-	-	-
Cre16.g691150			1	1	1	3	3	3	103	104	102	14	15	17	0.082	0.882	0.382	0.448667	0.258	1.058	0.758	0.691333	6.41	6.41	6.41	6.41	0.952	0.952	0.952	0.952	14.2868	0.000662609	0.899811	0.0202384	yes	hypothetical protein CHLREDRAFT_178008 [Chlamydomonas reinhardtii]	0	-	-	-
Cre11.g483450			11	11	11	16	16	16	79	80	78	39	40	42	2.443	3.243	2.743	2.80967	3.711	4.511	4.211	4.14433	13.266	13.266	13.266	13.266	7.157	8.157	8.157	7.82367	4.72156	0.0296489	1.80825	0.169795	yes	protein	0	-	-	-
g8541			5	5	5	5	5	5	70	71	69	7	8	10	0.246	1.046	0.546	0.612667	0.257	1.057	0.757	0.690333	2.6	2.6	2.6	2.6	0.284	0.284	0.284	0.284	4.24374	0.00938628	0.268685	0.00978719	yes	cellulosome anchoring protein cohesin subunit	7	C:cell wall; C:S-layer; F:carbohydrate binding; P:polysaccharide catabolic process; C:extracellular region; F:calcium ion binding; C:membrane	-	-
g11042			0	0	0	1	1	1	11	12	10	9	10	12	0	0.8	0.3	0.366667	0.188	0.988	0.688	0.621333	1.493	1.493	1.493	1.493	1.335	1.335	1.335	1.335	4.07182	0.0453846	1.35121	0.520182	yes	---NA---	0	-	-	-
Cre02.g142266		Cytochrome P450, CYP97 superfamily; carotenoid hydroxylase	422	432	422	355	365	355	16	17	15	483	484	486	36.916	37.716	37.216	37.2827	32.437	33.237	32.937	32.8703	1.058	1.058	1.058	1.058	34.77	35.77	35.77	35.4367	0.0283778	0.0496744	1.07621	0.0745535	yes	protein	8	P:xanthophyll biosynthetic process; F:electron carrier activity; F:heme binding; F:oxidoreductase activity, acting on paired donors, with incorporation or reduction of molecular oxygen; C:chloroplast; F:carotene beta-ring hydroxylase activity; P:oxidation-reduction process; P:electron transport	-	-
Cre06.g263850	TPT2	Triose phosphate/phosphate translocator	310	310	310	306	306	306	12	13	11	559	560	562	36.642	37.442	36.942	37.0087	37.779	38.579	38.279	38.2123	1.073	1.073	1.073	1.073	54.599	55.599	55.599	55.2657	0.0289932	0.0503964	1.44117	0.0407839	yes	phosphate phosphoenolpyruvate translocator precursor	5	C:integral to membrane; C:mitochondrion; C:chloroplast envelope; P:transport; F:transporter activity	-	-
g5036			182	156	182	144	132	144	12	13	11	215	216	218	10.188	10.988	10.488	10.5547	8.419	9.219	8.919	8.85233	0.423	0.423	0.423	0.423	9.806	10.806	10.806	10.4727	0.0400771	0.0552061	1.17214	0.0851095	yes	trna-dihydrouridine synthase 3-like protein	5	C:vacuole; F:binding; P:metabolic process; C:cytosol; F:catalytic activity	-	-
Cre11.g467900			158	158	158	131	131	131	5	6	4	105	106	108	23.901	24.701	24.201	24.2677	20.513	21.313	21.013	20.9463	0.576	0.576	0.576	0.576	13.083	14.083	14.083	13.7497	0.0237353	0.0118799	0.66077	0.061969	yes	protein	0	-	-	-
g6312			290	290	302	250	243	250	8	9	7	306	307	309	32.594	33.394	32.894	32.9607	29.348	30.148	29.848	29.7813	0.68	0.68	0.68	0.68	28.419	29.419	29.419	29.0857	0.0206307	0.0235778	0.975819	0.0425104	yes	hypothetical protein CHLREDRAFT_151346 [Chlamydomonas reinhardtii]	0	-	-	-
g8390	TRP7	Transient receptor potential ion channel protein	28	23	28	39	39	39	9	10	8	29	30	32	0.552	1.352	0.852	0.918667	0.761	1.561	1.261	1.19433	0.134	0.134	0.134	0.134	0.456	0.456	0.456	0.456	0.145864	0.540312	0.29212	0.767849	yes	transient receptor potential ion channel protein	9	F:receptor activity; C:integral to membrane; C:membrane; P:transmembrane transport; P:ion transport; F:ion channel activity; P:transport; F:metal ion binding; F:zinc ion binding	-	-
Cre15.g638150			54	54	54	44	44	44	2	3	1	64	65	67	3.354	4.154	3.654	3.72067	2.854	3.654	3.354	3.28733	0.094	0.094	0.094	0.094	3.285	4.285	4.285	3.95167	0.0252643	0.023391	1.17269	0.0391206	yes	protein of clr family	0	-	-	-
Cre10.g444150			72	77	72	72	72	72	383	384	382	73	74	76	8.361	9.161	8.661	8.72767	8.733	9.533	9.233	9.16633	33.632	33.632	33.632	33.632	7.005	8.005	8.005	7.67167	3.85349	0.123472	0.839715	0.0890002	yes	interferon-inducible gtpase 5-like	8	F:GTP binding; C:membrane; F:hydrolase activity, acting on acid anhydrides; P:regulation of transcription, DNA-dependent; P:two-component signal transduction system (phosphorelay); P:intracellular signal transduction; F:two-component response regulator activity; C:intracellular	-	-
Cre13.g585500		Putative haloperoxidase	5	6	6	3	3	3	55	56	54	14	15	17	0.62	1.42	0.92	0.986667	0.324	1.124	0.824	0.757333	4.3	4.3	4.3	4.3	1.196	1.196	1.196	1.196	4.35811	0.0273813	1.06406	0.0678905	yes	chloride peroxidase	4	P:oxidation-reduction process; C:membrane; F:catalytic activity; F:peroxidase activity	-	-
Cre17.g708450			15	13	15	11	12	11	280	281	279	51	52	54	1.115	1.915	1.415	1.48167	0.854	1.654	1.354	1.28733	15.46	15.46	15.46	15.46	3.133	4.133	4.133	3.79967	10.4342	0.00386349	2.49879	0.0277648	yes	protein	3	P:proteolysis; F:metallopeptidase activity; F:peptidase activity	-	-
Cre02.g119350			36	36	36	25	25	25	1	2	0	64	65	67	5.623	6.423	5.923	5.98967	4.319	5.119	4.819	4.75233	0.125	0.125	0.125	0.125	8.747	9.747	9.747	9.41367	0.0208693	0.0296208	1.90408	0.0214733	yes	trna (guanine-n -)-	8	F:methyltransferase activity; F:transferase activity; P:methylation; P:oxidation-reduction process; P:tRNA processing; F:tRNA dihydrouridine synthase activity; F:catalytic activity; F:flavin adenine dinucleotide binding	-	-
Cre02.g108200	CGL80	Predicted protein	29	32	29	24	24	24	1	2	0	34	35	37	3.726	4.526	4.026	4.09267	3.221	4.021	3.721	3.65433	0.097	0.097	0.097	0.097	3.61	4.61	4.61	4.27667	0.0237009	0.0497037	1.14648	0.0786387	yes	protein	0	-	-	-
Cre12.g521600			29	25	29	20	23	20	894	895	893	55	56	58	4.781	5.581	5.081	5.14767	3.272	4.072	3.772	3.70533	110.823	110.823	110.823	110.823	7.493	8.493	8.493	8.15967	21.5288	0.0235966	2.08571	0.0375506	yes	tyrosyl-dna phosphodiesterase 2	2	P:cellular response to stimulus; F:hydrolase activity, acting on ester bonds	-	-
Cre05.g236380			10	11	10	11	13	11	68	69	67	15	16	18	1.266	2.066	1.566	1.63267	1.454	2.254	1.954	1.88733	6.509	6.509	6.509	6.509	1.569	1.569	1.569	1.569	3.98673	0.0373335	0.696096	0.0457737	yes	---NA---	0	-	-	-
Cre17.g702350			42	42	42	41	41	41	2	3	1	47	48	50	1.07	1.87	1.37	1.43667	1.091	1.891	1.591	1.52433	0.039	0.039	0.039	0.039	0.989	0.989	0.989	0.989	0.0271462	0.0435571	0.523004	0.0771834	yes	histone methyltransferase	0	-	-	-
Cre05.g235700			39	39	39	58	58	58	321	322	320	46	47	49	5.982	6.782	6.282	6.34867	9.208	10.008	9.708	9.64133	37.617	37.617	37.617	37.617	5.724	6.724	6.724	6.39067	5.92518	0.0283201	0.671863	0.0236646	yes	proactivator polypeptide	13	P:developmental growth; P:epithelial cell differentiation involved in prostate gland development; P:lipid metabolic process; P:prostate gland growth; C:mitochondrion; C:Golgi apparatus; C:lysosome; C:intracellular membrane-bounded organelle; P:regulation of MAPK cascade; P:regulation of lipid metabolic process; P:cellular response to organic substance; C:extracellular space; P:sphingolipid metabo…	-	-
Cre12.g532400			223	239	223	112	117	121	11	12	10	192	193	195	16.646	17.446	16.946	17.0127	9.122	9.922	9.622	9.55533	0.508	0.508	0.508	0.508	11.843	12.843	12.843	12.5097	0.0298601	0.0227934	1.2944	0.0641079	yes	zinc finger bed domain-containing protein 1-like	1	F:nucleic acid binding	-	-
Cre12.g540700			147	147	147	150	150	150	29	30	28	269	270	272	14.116	14.916	14.416	14.4827	15.052	15.852	15.552	15.4853	2.076	2.076	2.076	2.076	21.628	22.628	22.628	22.2947	0.143344	0.245998	1.42745	0.18029	yes	hypothetical protein CHLREDRAFT_173170 [Chlamydomonas reinhardtii]	0	-	-	-
Cre13.g570700			2	2	2	12	12	12	37	38	36	11	12	14	0.168	0.968	0.468	0.534667	1.055	1.855	1.555	1.48833	2.354	2.354	2.354	2.354	0.765	0.765	0.765	0.765	4.40274	0.0207541	0.412399	0.122701	yes	bacteriodes thetaiotaomicron symbiotic	12	F:cation binding; F:chitinase activity; F:hydrolase activity; F:chitin binding; P:carbohydrate metabolic process; F:catalytic activity; F:hydrolase activity, hydrolyzing O-glycosyl compounds; P:metabolic process; P:chitin catabolic process; F:hydrolase activity, acting on glycosyl bonds; F:carbohydrate binding; C:extracellular region	-	-
Cre03.g177100			3	3	3	4	4	4	30	31	29	14	15	17	0.401	1.201	0.701	0.767667	0.558	1.358	1.058	0.991333	2.83	2.83	2.83	2.83	1.546	1.546	1.546	1.546	3.6865	0.0388004	1.13844	0.206959	yes	protein	0	-	-	-
Cre02.g086050	PUS4	tRNA-pseudouridine synthase	47	51	47	43	43	45	1	2	0	83	84	86	4.785	5.585	5.085	5.15167	4.672	5.472	5.172	5.10533	0.079	0.079	0.079	0.079	7.049	8.049	8.049	7.71567	0.0153348	0.0152766	1.47094	0.0109942	yes	trna pseudouridine synthase 3-like	1	P:RNA metabolic process	-	-
Cre06.g308900	TOB55	Complex of the outer membrane that mediates the topogenesis of beta-barrel proteins.	118	123	124	116	120	116	7	8	6	175	176	178	10.933	11.733	11.233	11.2997	11.42	12.22	11.92	11.8533	0.503	0.503	0.503	0.503	13.356	14.356	14.356	14.0227	0.0445146	0.0388306	1.1748	0.0408589	yes	protein	3	C:outer membrane; F:molecular_function; P:biological_process	-	-
Cre03.g152800			153	155	153	125	132	125	1	2	0	142	143	145	19.522	20.322	19.822	19.8887	16.659	17.459	17.159	17.0923	0.096	0.096	0.096	0.096	14.972	15.972	15.972	15.6387	0.00482687	0.00197462	0.914829	0.00567341	yes	protein	1	F:catalytic activity	-	-
Cre16.g694200		Matrix-metalloproteinase-like protein	10	10	10	11	11	11	187	188	186	39	40	42	0.851	1.651	1.151	1.21767	0.888	1.688	1.388	1.32133	11.706	11.706	11.706	11.706	2.601	3.601	3.601	3.26767	9.61347	0.00482027	2.13329	0.0399122	yes	protein	0	-	-	-
Cre05.g244100			48	48	48	42	42	42	4	5	3	65	66	68	1.909	2.709	2.209	2.27567	1.745	2.545	2.245	2.17833	0.12	0.12	0.12	0.12	2.104	2.104	2.104	2.104	0.0527318	0.0748867	0.826719	0.0918284	yes	hypothetical protein VOLCADRAFT_118140 [Volvox carteri f. nagariensis]	0	-	-	-
Cre08.g359050			12	12	12	18	18	18	111	112	110	32	33	35	1.262	2.062	1.562	1.62867	1.758	2.558	2.258	2.19133	8.748	8.748	8.748	8.748	2.694	3.694	3.694	3.36067	5.37126	0.0203572	1.4441	0.0736163	yes	---NA---	0	-	-	-
Cre03.g192400			87	85	85	78	78	78	6	7	5	106	107	109	4.553	5.353	4.853	4.91967	4.364	5.164	4.864	4.79733	0.243	0.243	0.243	0.243	4.603	5.603	5.603	5.26967	0.0493936	0.0466293	1.08501	0.0684675	yes	predicted protein [Chlamydomonas reinhardtii]	0	-	-	-
g13203			95	90	95	90	88	88	4	5	3	110	111	113	4.137	4.937	4.437	4.50367	3.957	4.757	4.457	4.39033	0.132	0.132	0.132	0.132	3.886	4.886	4.886	4.55267	0.0293095	0.0204272	1.02712	0.0359636	yes	related to cobalamin synthesis protein	2	P:metabolic process; F:catalytic activity	-	-
g3591			3	3	3	5	5	5	45	46	44	5	6	8	0.088	0.888	0.388	0.454667	0.154	0.954	0.654	0.587333	1.003	1.003	1.003	1.003	0.122	0.122	0.122	0.122	2.20601	0.0239043	0.127883	0.0301939	yes	---NA---	0	-	-	-
Cre10.g426700	CYP28	Cytochrome P450, CYP197 superfamily	21	19	19	16	13	16	2	3	1	26	27	29	2.002	2.802	2.302	2.36867	1.761	2.561	2.261	2.19433	0.159	0.159	0.159	0.159	2.264	3.264	3.264	2.93067	0.0671264	0.183776	1.2745	0.209856	yes	cytochrome p450	6	F:heme binding; F:oxidoreductase activity, acting on paired donors, with incorporation or reduction of molecular oxygen; F:monooxygenase activity; F:electron carrier activity; P:oxidation-reduction process; P:electron transport	-	-
Cre02.g096950			15	13	15	10	7	10	0	1	-1	35	36	38	0.718	1.518	1.018	1.08467	0.5	1.3	1	0.933333	0	0	0	0	1.384	1.384	1.384	1.384	0	0.0601264	1.06462	0.0272788	yes	hypothetical protein VOLCADRAFT_91012 [Volvox carteri f. nagariensis]	0	-	-	-
g18096			7	7	7	11	11	11	83	84	82	44	45	47	0.982	1.782	1.282	1.34867	1.612	2.412	2.112	2.04533	8.808	8.808	8.808	8.808	5.103	6.103	6.103	5.76967	6.53089	0.0114817	2.53027	0.190008	yes	protein	4	C:integral to membrane; C:Golgi apparatus; P:nucleotide-sugar transport; P:transmembrane transport	-	-
Cre14.g630907	ATG5		10	11	13	14	16	17	41	42	40	19	20	22	1.027	1.827	1.327	1.39367	1.394	2.194	1.894	1.82733	3.105	3.305	3.405	3.27167	1.442	1.542	1.742	1.57533	2.34752	0.0498456	0.702826	0.0168213	yes	autophagy protein	2	C:cytoplasm; P:autophagy	-	-
Cre08.g379800			48	51	48	17	17	17	18	19	17	18	19	21	1.482	2.282	1.782	1.84867	0.548	1.348	1.048	0.981333	0.397	0.397	0.397	0.397	0.434	0.434	0.434	0.434	0.214749	0.584924	0.321958	0.592847	yes	alpha-2-macroglobulin domain protein	4	P:negative regulation of endopeptidase activity; F:endopeptidase inhibitor activity; P:metabolic process; F:catalytic activity	-	-
Cre01.g036600			167	176	167	128	132	128	19	20	18	332	333	335	15.627	16.427	15.927	15.9937	12.586	13.386	13.086	13.0193	1.352	1.352	1.352	1.352	25.593	26.593	26.593	26.2597	0.0845335	0.157103	1.98663	0.107566	yes	small rna degrading nuclease 3-like	4	F:nucleic acid binding; F:exonuclease activity; F:nucleotide binding; C:intracellular	-	-
Cre10.g444650			35	34	35	37	37	41	2	3	1	51	52	54	1.113	1.913	1.413	1.47967	1.229	2.029	1.729	1.66233	0.048	0.048	0.048	0.048	1.34	1.34	1.34	1.34	0.0324397	0.0606411	0.660424	0.0649555	yes	hypothetical protein CHLREDRAFT_144134 [Chlamydomonas reinhardtii]	0	-	-	-
Cre02.g101650			23	23	23	37	37	37	2	3	1	86	87	89	3.561	4.361	3.861	3.92767	6.256	7.056	6.756	6.68933	0.245	0.245	0.245	0.245	11.503	12.503	12.503	12.1697	0.062378	0.125184	1.77197	0.0210767	yes	hypothetical protein CHLREDRAFT_166874 [Chlamydomonas reinhardtii]	0	-	-	-
g11654			55	52	52	54	53	53	0	1	-1	75	76	78	10.651	11.451	10.951	11.0177	11.339	12.139	11.839	11.7723	0	0	0	0	12.695	13.695	13.695	13.3617	0	0.00380722	1.12818	0.00432185	yes	protein	0	-	-	-
Cre12.g532050			17	17	17	12	13	12	278	279	277	24	25	27	1.366	2.166	1.666	1.73267	1.007	1.807	1.507	1.44033	16.167	16.167	16.167	16.167	1.594	1.594	1.594	1.594	9.3307	0.0225497	0.882125	0.0256291	yes	u-box domain-containing protein	1	F:catalytic activity	-	-
g11061			42	42	42	36	36	36	629	630	628	61	62	64	2.264	3.064	2.564	2.63067	2.027	2.827	2.527	2.46033	25.554	25.554	25.554	25.554	2.717	3.717	3.717	3.38367	9.71389	0.0337434	1.31482	0.0399673	yes	predicted protein [Chlamydomonas reinhardtii]	0	-	-	-
Cre03.g173165			12	14	14	7	7	7	206	207	205	34	35	37	1.402	2.202	1.702	1.76867	0.732	1.532	1.232	1.16533	15.595	15.595	15.595	15.595	2.813	3.813	3.813	3.47967	8.81738	0.0126748	2.4889	0.0374143	yes	protein	9	P:lipid metabolic process; P:oxidation-reduction process; F:heat shock protein binding; F:2 iron, 2 sulfur cluster binding; F:oxidoreductase activity; F:phosphoric diester hydrolase activity; P:protein folding; F:transferase activity, transferring phosphorus-containing groups; F:unfolded protein binding	-	-
g13821	NDA7	Type-II NADH dehydrogenase	2	2	2	3	3	3	1343	1344	1342	263	264	266	0.294	1.094	0.594	0.660667	0.461	1.261	0.961	0.894333	148.186	148.186	148.186	148.186	31.367	32.367	32.367	32.0337	224.298	0.00116818	25.6677	0.149169	yes	apoptosis-inducing factor homolog a-like	8	F:flavin adenine dinucleotide binding; F:oxidoreductase activity; C:Golgi apparatus; P:response to organic substance; C:plasmodesma; C:plasma membrane; P:cellular catabolic process; P:oxidation-reduction process	-	-
Cre06.g271400	PGP3	Phosphoglycolate phosphatase/4-nitrophenylphosphatase	55	54	54	42	42	42	0	1	-1	60	61	63	8.116	8.916	8.416	8.48267	6.593	7.393	7.093	7.02633	0	0	0	0	7.452	8.452	8.452	8.11867	0	0.00355917	1.14324	0.0072584	yes	phosphoglycolate phosphatase	3	F:4-nitrophenylphosphatase activity; P:dephosphorylation; P:hexachlorocyclohexane metabolic process	EC:3.1.3.41	map00627:Aminobenzoate degradation
g2962			35	34	35	33	31	33	312	313	311	40	41	43	3.684	4.484	3.984	4.05067	3.628	4.428	4.128	4.06133	24.274	24.274	24.274	24.274	3.479	4.479	4.479	4.14567	5.99259	0.0397647	1.01152	0.0324038	yes	---NA---	0	-	-	-
Cre12.g527300	RFC5	DNA replication factor C complex subunit 5	105	105	105	136	136	136	3	4	2	207	208	210	12.815	13.615	13.115	13.1817	17.338	18.138	17.838	17.7713	0.277	0.277	0.277	0.277	20.877	21.877	21.877	21.5437	0.021014	0.0128744	1.20614	0.00752019	yes	dna replication factor c complex subunit 5	6	P:negative regulation of defense response; P:DNA replication; F:DNA binding; F:ATP binding; F:nucleotidyltransferase activity; F:nucleoside-triphosphatase activity	EC:2.7.7.0; EC:3.6.1.15	map00230:Purine metabolism, map00730:Thiamine metabolism
g8082			22	22	22	21	21	21	7	8	6	119	120	122	2.861	3.661	3.161	3.22767	2.852	3.652	3.352	3.28533	0.688	0.688	0.688	0.688	12.464	13.464	13.464	13.1307	0.213157	0.533837	3.68675	0.0676697	yes	gaf domain-containing protein	0	-	-	-
g16725	HAP2	Gamete-specific protein	6	6	6	5	5	5	82	83	81	12	13	15	0.398	1.198	0.698	0.764667	0.346	1.146	0.846	0.779333	4.062	4.062	4.062	4.062	0.658	0.658	0.658	0.658	5.31212	0.0101993	0.574171	0.0209894	yes	generative cell specific-1	3	C:endoplasmic reticulum; P:pollen sperm cell differentiation; C:plasma membrane	-	-
Cre03.g201100		FtsH-like ATPase/metalloprotease	477	477	477	361	361	361	14	15	13	525	526	528	30.151	30.951	30.451	30.5177	23.818	24.618	24.318	24.2513	0.671	0.671	0.671	0.671	27.375	28.375	28.375	28.0417	0.0219873	0.0325593	1.15261	0.0495265	yes	atp-dependent metalloprotease	3	F:nucleoside-triphosphatase activity; F:ATP binding; C:intracellular part	EC:3.6.1.15	map00230:Purine metabolism, map00730:Thiamine metabolism
Cre13.g577700			15	15	15	27	24	27	0	1	-1	33	34	36	1.126	1.926	1.426	1.49267	2.116	2.916	2.616	2.54933	0	0	0	0	2.046	3.046	3.046	2.71267	0	0.0616848	1.04458	0.0315789	yes	protein	0	-	-	-
Cre03.g195600			17	16	17	23	23	23	103	104	102	32	33	35	1.77	2.57	2.07	2.13667	2.501	3.301	3.001	2.93433	8.108	8.108	8.108	8.108	2.753	3.753	3.753	3.41967	3.7947	0.0388306	1.13693	0.0749403	yes	protein	7	F:calcium ion binding; P:trehalose metabolic process; F:hydrolase activity; P:metabolic process; F:hydrolase activity, acting on glycosyl bonds; F:catalytic activity; F:alpha,alpha-trehalase activity	-	-
Cre13.g568150			23	26	26	41	43	41	2	3	1	67	68	70	3.357	4.157	3.657	3.72367	5.53	6.33	6.03	5.96333	0.195	0.195	0.195	0.195	6.935	7.935	7.935	7.60167	0.0523677	0.101566	1.25355	0.0362023	yes	protein	6	F:methyltransferase activity; P:methylation; F:transferase activity; P:rRNA processing; C:cytoplasm; C:mitochondrion	-	-
Cre03.g205450			228	228	228	180	180	180	21	22	20	223	224	226	13.78	14.58	14.08	14.1467	11.363	12.163	11.863	11.7963	0.914	0.914	0.914	0.914	11.088	12.088	12.088	11.7547	0.0646089	0.103256	0.993834	0.197925	yes	hypothetical protein VOLCADRAFT_90885 [Volvox carteri f. nagariensis]	0	-	-	-
g15030			60	60	60	35	35	35	135	136	134	106	107	109	4.753	5.553	5.053	5.11967	2.896	3.696	3.396	3.32933	8.027	8.027	8.027	8.027	6.874	7.874	7.874	7.54067	1.56788	0.467684	2.13041	0.563403	yes	alcohol dehydrogenase domain protein	1	F:binding	-	-
Cre14.g615800			41	41	41	53	53	53	5	6	4	33	34	36	2.693	3.493	2.993	3.05967	3.587	4.387	4.087	4.02033	0.255	0.255	0.255	0.255	1.725	1.725	1.725	1.725	0.0833424	0.150805	0.393207	0.378438	yes	protein	1	F:nucleotide binding	-	-
Cre13.g569450			3	3	3	1	1	1	1979	1980	1978	34	35	37	0.197	0.997	0.497	0.563667	0.069	0.869	0.569	0.502333	98.255	98.255	98.255	98.255	1.845	1.845	1.845	1.845	174.314	0.00229763	2.12313	0.0170707	yes	protein	1	F:hydrolase activity	-	-
Cre14.g631250			5	5	5	9	9	9	255	256	254	6	7	9	0.197	0.997	0.497	0.563667	0.37	1.17	0.87	0.803333	7.403	7.403	7.403	7.403	0.195	0.195	0.195	0.195	13.1336	0.00075839	0.166667	0.000613255	yes	hypothetical protein VOLCADRAFT_92991 [Volvox carteri f. nagariensis]	0	-	-	-
g14305			14	14	14	20	20	20	186	187	185	43	44	46	2.078	2.878	2.378	2.44467	3.1	3.9	3.6	3.53333	20.871	20.871	20.871	20.871	5.273	6.273	6.273	5.93967	8.53736	0.00824761	1.60846	0.0447165	yes	predicted protein [Chlamydomonas reinhardtii]	0	-	-	-
g4469			28	28	28	27	27	27	440	441	439	42	43	45	1.48	2.28	1.78	1.84667	1.605	2.405	2.105	2.03833	18.893	18.893	18.893	18.893	1.975	1.975	1.975	1.975	10.2309	0.0259448	0.821206	0.0323585	yes	predicted protein [Chlamydomonas reinhardtii]	0	-	-	-
g9318			154	143	154	132	139	139	7	8	6	208	209	211	11.023	11.823	11.323	11.3897	10.385	11.185	10.885	10.8183	0.381	0.381	0.381	0.381	12.264	13.264	13.264	12.9307	0.0334514	0.027034	1.18587	0.0341235	yes	protein	3	P:lipid transport; P:biological_process; C:cellular_component	-	-
g3728			171	171	171	175	175	175	1668	1669	1667	140	141	143	23.922	24.722	24.222	24.2887	25.575	26.375	26.075	26.0083	175.676	175.676	175.676	175.676	16.279	17.279	17.279	16.9457	7.23284	0.0642317	0.655128	0.0355807	yes	hypothetical protein CHLREDRAFT_205593 [Chlamydomonas reinhardtii]	0	-	-	-
Cre16.g681900	SCY1	Preprotein translocase secY subunit	339	345	333	312	321	299	13	14	12	326	327	329	40.514	41.314	40.814	40.8807	38.947	39.747	39.447	39.3803	1.175	1.175	1.175	1.175	32.195	33.195	33.195	32.8617	0.0287422	0.041563	0.835157	0.0819888	yes	preprotein translocase secy subunit	8	P:protein secretion; F:P-P-bond-hydrolysis-driven protein transmembrane transporter activity; C:integral to membrane; P:DNA-dependent transcription, elongation; P:thylakoid membrane organization; C:thylakoid; F:protein binding; C:chloroplast envelope	-	-
g1268			156	155	156	160	148	165	15	16	14	157	158	160	4.61	5.41	4.91	4.97667	4.938	5.738	5.438	5.37133	0.335	0.335	0.335	0.335	3.809	4.809	4.809	4.47567	0.0673141	0.0958661	0.838097	0.1837	yes	protein	8	F:ATP binding; F:protein kinase activity; F:nucleotide binding; P:protein phosphorylation; F:transferase activity, transferring phosphorus-containing groups; F:protein serine/threonine kinase activity; F:kinase activity; P:phosphorylation	-	-
g2872			23	21	23	23	25	24	116	117	115	54	55	57	4.73	5.53	5.03	5.09667	5.37	6.17	5.87	5.80333	18.038	18.038	18.038	18.038	9.177	10.177	10.177	9.84367	3.53918	0.200199	1.64943	0.342199	yes	uncharacterized protein	3	P:positive regulation of transcription, DNA-dependent; P:myo-inositol hexakisphosphate biosynthetic process; P:chloroplast organization	-	-
g17731			6	5	6	5	5	5	31	32	30	5	6	8	1.978	2.778	2.278	2.34467	1.722	2.522	2.222	2.15533	7.729	7.729	7.729	7.729	1.362	1.362	1.362	1.362	3.29642	0.0862154	0.540048	0.0410641	yes	8-amino-7-oxononanoate synthase	2	P:biosynthetic process; F:transferase activity	-	-
Cre06.g299750			81	79	78	65	66	66	5	6	4	79	80	82	15.721	16.521	16.021	16.0877	13.719	14.519	14.219	14.1523	0.752	0.752	0.752	0.752	12.991	13.991	13.991	13.6577	0.0467439	0.0426726	0.963634	0.0944181	yes	yos1-like protein	2	F:molecular_function; P:biological_process	-	-
Cre17.g703100			21	21	21	21	21	21	85	86	84	15	16	18	3.578	4.378	3.878	3.94467	3.738	4.538	4.238	4.17133	10.952	10.952	10.952	10.952	2.112	2.112	2.112	2.112	2.77641	0.0870388	0.465403	0.0275421	yes	protein	2	F:nucleic acid binding; F:zinc ion binding	-	-
g1756			6	6	6	11	11	11	45	46	44	21	22	24	0.466	1.266	0.766	0.832667	1.216	2.016	1.716	1.64933	2.73	2.73	2.73	2.73	1.443	1.443	1.443	1.443	3.27862	0.0454178	0.715774	0.191703	yes	---NA---	0	-	-	-
g8924			80	76	80	75	75	70	11	12	10	58	59	61	21.364	22.164	21.664	21.7307	20.92	21.72	21.42	21.3533	2.221	2.221	2.221	2.221	12.799	13.799	13.799	13.4657	0.102206	0.136691	0.635313	0.422528	yes	---NA---	0	-	-	-
g4503			2	2	2	5	5	5	1	2	0	32	33	35	0.194	0.994	0.494	0.560667	0.507	1.307	1.007	0.940333	0.073	0.073	0.073	0.073	2.569	3.569	3.569	3.23567	0.130202	1	2.73068	0.0943389	yes	hypothetical protein CHLREDRAFT_195070 [Chlamydomonas reinhardtii]	0	-	-	-
g5357			501	459	453	363	425	363	24	25	23	522	523	525	37.823	38.623	38.123	38.1897	31.244	32.044	31.744	31.6773	1.495	1.495	1.495	1.495	35.477	36.477	36.477	36.1437	0.0391467	0.0789954	1.13834	0.116677	yes	amidophosphoribosyltransferase	4	F:transferase activity, transferring glycosyl groups; P:purine-containing compound metabolic process; P:nucleobase-containing compound biosynthetic process; P:nucleobase-containing small molecule metabolic process	-	-
g17733			0	0	0	0	0	0	12	13	11	0	1	3	0	0.8	0.3	0.366667	0	0.8	0.5	0.433333	0.608	0.608	0.608	0.608	0	0	0	0	1.65818	0.051967	0	0.0377891	yes	---NA---	0	-	-	-
Cre01.g053300	AIH1	Agmatine iminohydrolase	6	6	6	5	5	5	298	299	297	27	28	30	0.597	1.397	0.897	0.963667	0.519	1.319	1.019	0.952333	22.036	22.036	22.036	22.036	2.219	3.219	3.219	2.88567	22.8668	0.00202685	2.44049	0.0157734	yes	agmatine deiminase	1	F:hydrolase activity	-	-
Cre01.g050750			6	4	6	10	9	10	72	73	71	32	33	35	0.459	1.259	0.759	0.825667	0.8	1.6	1.3	1.23333	4.169	4.169	4.169	4.169	2.025	2.025	2.025	2.025	5.04925	0.0120155	1.26562	0.144426	yes	collagen-like protein	0	-	-	-
g7660			32	35	39	21	23	21	2161	2162	2160	71	72	74	3.189	3.989	3.489	3.55567	1.903	2.703	2.403	2.33633	147.583	147.583	147.583	147.583	5.346	6.346	6.346	6.01267	41.5064	0.0105895	2.34776	0.0184524	yes	mechanosensitive ion channel	2	P:transmembrane transport; C:membrane	-	-
Cre12.g544750			82	82	82	85	85	92	9	10	8	140	141	143	1.791	2.591	2.091	2.15767	1.916	2.716	2.416	2.34933	0.132	0.132	0.132	0.132	2.49	3.49	3.49	3.15667	0.0611772	0.0976316	1.28498	0.0775362	yes	hypothetical protein VOLCADRAFT_118440 [Volvox carteri f. nagariensis]	0	-	-	-
Cre13.g580950			45	46	45	48	48	48	3	4	2	75	76	78	5.122	5.922	5.422	5.48867	5.707	6.507	6.207	6.14033	0.258	0.258	0.258	0.258	6.96	7.96	7.96	7.62667	0.047006	0.0573516	1.2233	0.0472322	yes	protein	0	-	-	-
g12852			61	65	61	71	75	71	4	5	3	100	101	103	3.267	4.067	3.567	3.63367	3.972	4.772	4.472	4.40533	0.162	0.162	0.162	0.162	4.338	5.338	5.338	5.00467	0.0445831	0.0468296	1.11861	0.0398512	yes	hypothetical protein VOLCADRAFT_99306 [Volvox carteri f. nagariensis]	0	-	-	-
g6346			17	17	17	11	10	11	2	3	1	72	73	75	1.486	2.286	1.786	1.85267	1.004	1.804	1.504	1.43733	0.132	0.132	0.132	0.132	5.201	6.201	6.201	5.86767	0.0712487	0.20859	3.43736	0.031101	yes	extracellular protein	1	C:extracellular region	-	-
Cre06.g304250	RLS2	RegA/RlsA-like protein	54	53	53	65	65	65	5	6	4	119	120	122	1.687	2.487	1.987	2.05367	2.162	2.962	2.662	2.59533	0.12	0.12	0.12	0.12	3.052	4.052	4.052	3.71867	0.0584321	0.0869042	1.36799	0.039787	yes	#NAME?	1	F:DNA binding	-	-
Cre10.g439750			5	8	8	23	23	23	75	76	74	22	23	25	0.278	1.078	0.578	0.644667	0.835	1.635	1.335	1.26833	2.05	2.05	2.05	2.05	0.603	0.603	0.603	0.603	3.17994	0.0202692	0.368807	0.0726383	yes	hypothetical protein CHLREDRAFT_188395 [Chlamydomonas reinhardtii]	0	-	-	-
g7588			65	65	67	50	50	56	4	5	3	80	81	83	5.341	6.141	5.641	5.70767	4.034	4.834	4.534	4.46733	0.186	0.186	0.186	0.186	5.296	6.296	6.296	5.96267	0.0325877	0.0415986	1.30244	0.0629453	yes	hypothetical protein VOLCADRAFT_96775 [Volvox carteri f. nagariensis]	0	-	-	-
g16706			0	0	0	0	0	0	28	29	27	0	1	3	0	0.8	0.3	0.366667	0	0.8	0.5	0.433333	4.732	4.732	4.732	4.732	0	0	0	0	12.9055	0.0156863	0	0.0112161	yes	---NA---	0	-	-	-
g5569			1	1	1	1	1	1	50	51	49	3	4	6	0.194	0.994	0.494	0.560667	0.203	1.003	0.703	0.636333	7.191	7.191	7.191	7.191	0.481	0.481	0.481	0.481	12.8258	0.00476179	0.479561	0.00980578	yes	---NA---	0	-	-	-
Cre03.g167000	UBC3	Ubiquitin-conjugating enzyme E2	50	50	50	28	28	28	1	2	0	47	48	50	10.051	10.851	10.351	10.4177	5.879	6.679	6.379	6.31233	0.152	0.152	0.152	0.152	7.641	8.641	8.641	8.30767	0.0145906	0.0138398	1.29376	0.0376394	yes	protein	2	F:ATP binding; F:acid-amino acid ligase activity	EC:6.3.2.0	-
Cre12.g528250			83	83	83	78	78	78	3	4	2	125	126	128	3.59	4.39	3.89	3.95667	3.611	4.411	4.111	4.04433	0.101	0.101	0.101	0.101	4.505	5.505	5.505	5.17167	0.0255265	0.0161781	1.24802	0.0165467	yes	protein	0	-	-	-
g7164			19	19	19	14	14	14	1	2	0	64	65	67	0.399	1.199	0.699	0.765667	0.307	1.107	0.807	0.740333	0.016	0.016	0.016	0.016	1.112	1.112	1.112	1.112	0.0208968	0.102998	1.00452	0.0230309	yes	protein	0	-	-	-
Cre06.g271200			15	15	15	9	9	9	4757	4758	4756	43	44	46	1.527	2.327	1.827	1.89367	0.957	1.757	1.457	1.39033	357.306	357.306	357.306	357.306	3.616	4.616	4.616	4.28267	188.685	0.00151489	2.62721	0.0039305	yes	fad-dependent pyridine nucleotide-disulfide oxidoreductase	4	F:oxidoreductase activity; P:cellular process; F:coenzyme binding; P:metabolic process	-	-
Cre16.g688800			191	191	191	172	172	172	7	8	6	200	201	203	35.96	36.76	36.26	36.3267	33.825	34.625	34.325	34.2583	0.997	0.997	0.997	0.997	31.116	32.116	32.116	31.7827	0.0274454	0.021719	0.927538	0.0430891	yes	hypothetical protein CHLREDRAFT_164600 [Chlamydomonas reinhardtii]	0	-	-	-
Cre06.g288908			106	106	106	92	92	92	6	7	5	89	90	92	6.006	6.806	6.306	6.37267	5.445	6.245	5.945	5.87833	0.257	0.257	0.257	0.257	4.167	5.167	5.167	4.83367	0.0403285	0.0289724	0.827382	0.0940373	yes	serine threonine protein kinase	1	F:transferase activity, transferring phosphorus-containing groups	-	-
Cre04.g216351			62	62	62	50	50	50	4	5	3	107	108	110	2.147	2.947	2.447	2.51367	1.808	2.608	2.308	2.24133	0.105	0.105	0.105	0.105	3.062	4.062	4.062	3.72867	0.0417716	0.046267	1.55752	0.0354959	yes	hypothetical protein CHLREDRAFT_151720 [Chlamydomonas reinhardtii]	0	-	-	-
Cre10.g464050			186	186	186	164	164	164	10	11	9	238	239	241	19.918	20.718	20.218	20.2847	18.343	19.143	18.843	18.7763	0.81	0.81	0.81	0.81	20.972	21.972	21.972	21.6387	0.0399316	0.0424299	1.14778	0.057617	yes	hypothetical protein VOLCADRAFT_117417 [Volvox carteri f. nagariensis]	0	-	-	-
Cre06.g300650			94	94	94	81	81	81	1	2	0	90	91	93	7.57	8.37	7.87	7.93667	6.813	7.613	7.313	7.24633	0.061	0.061	0.061	0.061	5.923	6.923	6.923	6.58967	0.00768585	0.00346823	0.909366	0.00991508	yes	n-alpha-acetyltransferase auxiliary subunit-like	7	P:negative regulation of apoptotic process; P:blood vessel morphogenesis; P:positive regulation of cell proliferation; P:regulation of TOR signaling cascade; P:somitogenesis; P:smooth muscle cell proliferation; C:cytoplasm	-	-
Cre14.g616200	GTR14	Glycosyltransferase	17	17	17	17	17	17	1	2	0	51	52	54	1.582	2.382	1.882	1.94867	1.652	2.452	2.152	2.08533	0.07	0.07	0.07	0.07	3.922	4.922	4.922	4.58867	0.035922	0.118151	2.00734	0.0327398	yes	gpi mannosyltransferase	4	P:GPI anchor biosynthetic process; C:integral to membrane; F:transferase activity, transferring hexosyl groups; C:endoplasmic reticulum membrane	EC:2.4.1.0	-
Cre09.g400000			113	113	113	118	118	118	8	9	7	136	137	139	4.762	5.562	5.062	5.12867	5.106	5.906	5.606	5.53933	0.255	0.255	0.255	0.255	4.666	5.666	5.666	5.33267	0.0497205	0.0507112	0.959363	0.0781877	yes	predicted protein [Chlamydomonas reinhardtii]	0	-	-	-
Cre01.g048350		Mannan endo-1,4-beta-mannosidase	0	0	0	0	0	0	15	16	14	0	1	3	0	0.8	0.3	0.366667	0	0.8	0.5	0.433333	1.338	1.338	1.338	1.338	0	0	0	0	3.64909	0.0304537	0	0.0213208	yes	mannan endo- -beta-mannosidase 6-like	3	P:carbohydrate metabolic process; F:hydrolase activity, hydrolyzing O-glycosyl compounds; F:cation binding	EC:3.2.1.0	-
Cre10.g432750			16	16	16	22	22	22	170	171	169	48	49	51	2.068	2.868	2.368	2.43467	2.835	3.635	3.335	3.26833	16.615	16.615	16.615	16.615	5.127	6.127	6.127	5.79367	6.82434	0.0166003	1.68556	0.0753951	yes	hypothetical protein VOLCADRAFT_108232 [Volvox carteri f. nagariensis]	0	-	-	-
g1239			51	56	51	55	55	55	5	6	4	94	95	97	3.293	4.093	3.593	3.65967	3.784	4.584	4.284	4.21733	0.249	0.249	0.249	0.249	5.061	6.061	6.061	5.72767	0.068039	0.0930408	1.32221	0.063423	yes	family protein	3	F:methyltransferase activity; F:transferase activity; P:methylation	-	-
Cre16.g695400			71	70	70	68	70	68	4	5	3	81	82	84	2.444	3.244	2.744	2.81067	2.516	3.316	3.016	2.94933	0.107	0.107	0.107	0.107	2.371	3.371	3.371	3.03767	0.0380693	0.0350863	1.01659	0.0606028	yes	hypothetical protein CHLREDRAFT_178080 [Chlamydomonas reinhardtii]	0	-	-	-
Cre10.g436000			35	35	35	30	30	30	4216	4217	4215	106	107	109	1.136	1.936	1.436	1.50267	1.017	1.817	1.517	1.45033	103.232	103.232	103.232	103.232	2.843	3.843	3.843	3.50967	68.6992	0.0098434	2.11502	0.0240093	yes	lipoxygenase homology domain-containing protein 1-like	4	F:molecular_function; C:stereocilium; P:sensory perception of sound; C:cell projection	-	-
Cre10.g454200			28	31	29	21	17	21	1	2	0	34	35	37	3.59	4.39	3.89	3.95667	2.586	3.386	3.086	3.01933	0.094	0.094	0.094	0.094	3.478	4.478	4.478	4.14467	0.0237574	0.049402	1.3225	0.078241	yes	ectomycorrhiza-upregulated zf-mynd domain-containing protein	2	F:metal ion binding; F:zinc ion binding	-	-
Cre12.g545619			54	54	54	53	53	53	233	234	232	48	49	51	7.339	8.139	7.639	7.70567	7.524	8.324	8.024	7.95733	23.945	23.945	23.945	23.945	5.278	6.278	6.278	5.94467	3.10745	0.0810988	0.754205	0.0394645	yes	predicted protein [Chlamydomonas reinhardtii]	0	-	-	-
Cre07.g350750	PTO1	Alternative oxidase	765	732	734	568	5899	557	8669	8670	8668	276	277	279	76.079	76.879	76.379	76.4457	61.37	62.17	61.87	61.8033	682.046	682.046	682.046	682.046	23.802	24.802	24.802	24.4687	8.92197	0.10541	0.398938	0.0317452	yes	plastid terminal oxidase	7	F:metal ion binding; F:oxidoreductase activity; P:respiratory gaseous exchange; C:respiratory chain; C:mitochondrial envelope; C:integral to membrane; P:electron transport chain	-	-
g7991			4	4	4	5	5	5	75	76	74	20	21	23	0.169	0.969	0.469	0.535667	0.221	1.021	0.721	0.654333	2.397	2.397	2.397	2.397	0.699	0.699	0.699	0.699	4.4748	0.0073183	0.684623	0.069104	yes	protein	0	-	-	-
Cre10.g428966			47	42	47	51	54	51	2753	2754	2752	205	206	208	1.644	2.444	1.944	2.01067	1.863	2.663	2.363	2.29633	72.57	72.57	72.57	72.57	5.925	6.925	6.925	6.59167	36.0925	0.0097576	2.60045	0.0438405	yes	predicted protein [Chlamydomonas reinhardtii]	0	-	-	-
g5369			31	34	31	23	22	23	1250	1251	1249	44	45	47	1.934	2.734	2.234	2.30067	1.549	2.349	2.049	1.98233	60.361	60.361	60.361	60.361	2.344	3.344	3.344	3.01067	26.2363	0.0132048	1.42358	0.0151607	yes	predicted protein [Chlamydomonas reinhardtii]	0	-	-	-
Cre07.g353850			34	34	34	20	20	20	302	303	301	69	70	72	3.734	4.534	4.034	4.10067	2.47	3.27	2.97	2.90333	26.069	26.069	26.069	26.069	6.788	7.788	7.788	7.45467	6.35726	0.0295261	2.38165	0.0635515	yes	protein	4	P:glucose catabolic process; F:molecular_function; C:membrane; P:biological_process	-	-
Cre16.g665950	MCM8	Minichromosome maintenance protein	21	21	21	29	29	29	2	3	1	64	65	67	1.776	2.576	2.076	2.14267	2.561	3.361	3.061	2.99433	0.128	0.128	0.128	0.128	4.472	5.472	5.472	5.13867	0.0597386	0.146524	1.62809	0.0390267	yes	minichromosome maintenance protein 8	4	P:DNA replication; F:DNA binding; F:ATP binding; F:nucleoside-triphosphatase activity	EC:3.6.1.15	map00230:Purine metabolism, map00730:Thiamine metabolism
Cre10.g420000			50	50	50	45	45	45	10	11	9	64	65	67	10.826	11.626	11.126	11.1927	10.385	11.185	10.885	10.8183	1.671	1.671	1.671	1.671	11.502	12.502	12.502	12.1687	0.149294	0.260565	1.11775	0.32671	yes	predicted protein [Chlamydomonas reinhardtii]	0	-	-	-
Cre09.g413200		Serine/threonine protein kinase	157	154	165	106	120	109	7	8	6	66	67	69	4.763	5.563	5.063	5.12967	3.381	4.181	3.881	3.81433	0.162	0.162	0.162	0.162	1.615	1.615	1.615	1.615	0.031581	0.0153087	0.386271	0.193411	yes	serine threonine protein kinase 22	4	F:ATP binding; P:protein phosphorylation; F:protein serine/threonine kinase activity; P:serine family amino acid metabolic process	EC:2.7.11.0	-
Cre07.g323890			1	1	1	2	2	2	81	82	80	8	9	11	0.218	1.018	0.518	0.584667	0.455	1.255	0.955	0.888333	13.35	13.35	13.35	13.35	1.441	1.441	1.441	1.441	22.8335	0.00073345	1.14821	0.0090089	yes	erd4-related membrane protein	1	C:membrane	-	-
g18100			44	44	44	36	36	36	331	332	330	76	77	79	1.413	2.213	1.713	1.77967	1.208	2.008	1.708	1.64133	8.014	8.014	8.014	8.014	2.017	3.017	3.017	2.68367	4.50309	0.035149	1.50249	0.0580865	yes	predicted protein [Chlamydomonas reinhardtii]	0	-	-	-
Cre16.g648100			47	47	47	49	49	49	2	3	1	73	74	76	5.117	5.917	5.417	5.48367	5.693	6.493	6.193	6.12633	0.168	0.168	0.168	0.168	6.71	7.71	7.71	7.37667	0.0306364	0.03172	1.18743	0.0301753	yes	actin-related protein 2 3 complex subunit 1b	1	C:intracellular organelle	-	-
Cre08.g385400			34	34	34	29	29	29	713	714	712	49	50	52	3.286	4.086	3.586	3.65267	2.927	3.727	3.427	3.36033	51.881	51.881	51.881	51.881	3.913	4.913	4.913	4.57967	14.2036	0.0196028	1.31822	0.0231793	yes	asparaginase glutaminase	1	P:cellular amino acid metabolic process	-	-
Cre11.g480350			25	26	25	15	2	15	709	710	708	59	60	62	1.688	2.488	1.988	2.05467	1.058	1.858	1.558	1.49133	35.795	35.795	35.795	35.795	3.237	4.237	4.237	3.90367	17.4213	0.0153634	2.28041	0.034945	yes	hypothetical protein VOLCADRAFT_107723 [Volvox carteri f. nagariensis]	7	P:oxidation-reduction process; F:oxidoreductase activity, acting on paired donors, with incorporation or reduction of molecular oxygen, reduced ascorbate as one donor, and incorporation of one atom of oxygen; F:dopamine beta-monooxygenase activity; F:copper ion binding; F:catalytic activity; F:monooxygenase activity; P:catecholamine metabolic process	-	-
Cre17.g729650			33	33	33	22	22	22	1193	1194	1192	77	78	80	3.534	4.334	3.834	3.90067	2.461	3.261	2.961	2.89433	95.791	95.791	95.791	95.791	6.814	7.814	7.814	7.48067	24.5576	0.0173512	2.3962	0.0361672	yes	dna repair exonuclease	2	F:hydrolase activity; C:cellular_component	-	-
g2899			25	25	25	40	40	40	632	633	631	131	132	134	2.142	2.942	2.442	2.50867	3.635	4.435	4.135	4.06833	42.035	42.035	42.035	42.035	9.512	10.512	10.512	10.1787	16.7559	0.0138249	2.37024	0.0986286	yes	phosphoglucomutase phosphomannomutase alpha beta alpha domain i	1	F:isomerase activity	-	-
Cre06.g282550			16	16	16	26	26	26	290	291	289	48	49	51	3.525	4.325	3.825	3.89167	6.382	7.182	6.882	6.81533	50.466	50.466	50.466	50.466	9.321	10.321	10.321	9.98767	12.9677	0.00768517	1.43706	0.0350198	yes	---NA---	0	-	-	-
Cre15.g635000			130	130	130	141	141	141	7	8	6	115	116	118	2.794	3.594	3.094	3.16067	3.165	3.965	3.665	3.59833	0.114	0.114	0.114	0.114	2.042	3.042	3.042	2.70867	0.0360683	0.0287758	0.767213	0.0821384	yes	predicted protein [Chlamydomonas reinhardtii]	0	-	-	-
Cre08.g382700	UBQ3	Bi-ubiquitin	16	16	16	16	16	16	155	156	154	54	55	57	1.828	2.628	2.128	2.19467	1.91	2.71	2.41	2.34333	13.394	13.394	13.394	13.394	5.099	6.099	6.099	5.76567	6.10298	0.0158398	2.25055	0.0952594	yes	ubiquitin-like protein	4	C:ribosome; F:structural constituent of ribosome; P:translation; P:ribosome biogenesis	-	-
Cre05.g239978			4	4	4	8	8	8	236	237	235	13	14	16	0.579	1.379	0.879	0.945667	1.058	1.858	1.558	1.49133	25.705	25.705	25.705	25.705	1.554	1.554	1.554	1.554	27.1819	0.00165101	0.836383	0.006739	yes	family protein	1	C:membrane	-	-
Cre16.g685350			93	93	93	90	90	90	3	4	2	112	113	115	19.918	20.718	20.218	20.2847	20.133	20.933	20.633	20.5663	0.486	0.486	0.486	0.486	19.821	20.821	20.821	20.4877	0.023959	0.014535	0.99465	0.0238275	yes	hypothetical protein CHLREDRAFT_189316 [Chlamydomonas reinhardtii]	0	-	-	-
Cre13.g581550	THG1	Histidine tRNA 5\'-guanylyltransferase	24	24	24	26	26	26	128	129	127	48	49	51	4.12	4.92	4.42	4.48667	4.661	5.461	5.161	5.09433	16.613	16.613	16.613	16.613	6.808	7.808	7.808	7.47467	3.70275	0.0492209	1.42977	0.1052	yes	histidine trna 5 -guanylyltransferase	3	F:tRNA guanylyltransferase activity; P:tRNA modification; F:magnesium ion binding	-	-
Cre03.g157800		Thioredoxin-like protein	174	174	174	135	135	135	6	7	5	169	170	172	22.639	23.439	22.939	23.0057	18.559	19.359	19.059	18.9923	0.597	0.597	0.597	0.597	18.272	19.272	19.272	18.9387	0.0259501	0.0145453	0.995506	0.0356368	yes	thioredoxin-like chloroplastic-like	6	P:cell redox homeostasis; F:electron carrier activity; F:protein disulfide oxidoreductase activity; P:glycerol ether metabolic process; C:plastid; P:electron transport	-	-
[truncated: 16,477 more rows]

## Sheet: Table S4
Supplemental Table S4. 1,012 significantly (P < 0.05) different expression genes in Chlamydomonas reinhardtii in response to 0.3 mM SNAP in the presence and the absence of 0.4 mM cPTIO, for 1 h.
[truncated: 1,018 more rows]

## Sheet: Table S5A
Supplemental Table S6A. GO terms for NO-upregulated genes.
[truncated: 69 more rows]

## Sheet: Table S5B
Supplemental Table S6B. GO terms for NO-downregulated genes.
[truncated: 224 more rows]

[truncated: 13 more sheets: Table S6, Table S7A, Table S7B, Table S7C, Table S7D, Table S7E, Table S8, Table S9A, Table S9B, Table S9C, Table S9D, Table S10, Table S11]
